# Supplementary material for: Obesity alters composition and diversity of the oral microbiota in patients with type 2 diabetes mellitus independently of glycemic control
Source: PLoS One. 2018 Oct 1;13(10):e0204724. doi: 10.1371/journal.pone.0204724 (PMC6166950; doi:10.1371/journal.pone.0204724)
Supplement: S1 Table — (XLSX) [file pone.0204724.s001.xlsx]

## Sheet: Tabelle1
			plaque_IGC_1_1			plaque_IGC_2_1							plaque_IGC_3_1	plaque_IGC_4_1				plaque_IGC_5_1	plaque_IGC_6_1		saliva_IGC_1_1			saliva_IGC_2_1							saliva_IGC_3_1	saliva_IGC_4_1				saliva_IGC_5_1	saliva_IGC_6_1	plaque_IGC_1_2	plaque_IGC_2_2	plaque_IGC_3_2	plaque_IGC_4_2	plaque_IGC_5_2	plaque_IGC_6_2	saliva_IGC_1_2	saliva_IGC_2_2	saliva_IGC_3_2	saliva_IGC_4_2	saliva_IGC_5_2	saliva_IGC_6_2
OTU #	taxonomic annotion	plaque_pat_01	plaque_pat_02	plaque_pat_03	plaque_pat_04	plaque_pat_05	plaque_pat_06	plaque_pat_07	plaque_pat_08	plaque_pat_09	plaque_pat_10	plaque_pat_11	plaque_pat_12	plaque_pat_13	plaque_pat_14	plaque_pat_15	plaque_pat_16	plaque_pat_17	plaque_pat_18	saliva_pat_01	saliva_pat_02	saliva_pat_03	saliva_pat_04	saliva_pat_05	saliva_pat_06	saliva_pat_07	saliva_pat_08	saliva_pat_09	saliva_pat_10	saliva_pat_11	saliva_pat_12	saliva_pat_13	saliva_pat_14	saliva_pat_15	saliva_pat_16	saliva_pat_17	saliva_pat_18	plaque_02_2	plaque_pat_05_2	plaque_12_2	plaque_13_2	plaque_17_2	plaque_18_2	saliva_02_2	saliva_pat_05_2	saliva_12_2	saliva_13_2	saliva_17_2	saliva_18_2
Otu001	Bacteria;Actinobacteria;Actinobacteria;Actinomycetales;Micrococcaceae;Rothia;aeria;	157	2	14211	734	140	39	17	7	77	0	8	23	7	11	1	143	55	13	430	89	1713	9	139	186	269	75	13	22	58	33	151	111	81	157	154	88	0	70	26	4	6	33	10	31	33	100	55	212
Otu002	Bacteria;Bacteroidetes;Bacteroidia;Bacteroidales;Porphyromonadaceae;Porphyromonas;gingivalis;	0	621	0	0	0	779	1147	266	0	1862	5976	1702	5515	3290	1122	2	2	46	1	911	1	1	0	305	2480	1223	12	1234	2700	366	357	1498	569	0	0	0	45	0	1991	186	0	0	106	0	617	10	1	4
Otu003	Bacteria;Bacteroidetes;Bacteroidia;Bacteroidales;Prevotellaceae;Prevotella	32	80	13	23	7	81	82	0	187	51	78	184	43	9	42	4	53	107	124	201	4593	1555	1742	210	133	119	3143	2229	330	405	3636	4148	290	2329	3065	1241	85	2	409	4955	13	6159	470	682	1036	2434	659	623
Otu004	Bacteria;Proteobacteria;Betaproteobacteria;Neisseriales;Neisseriaceae;Neisseria	19	13	1	338	712	20	31	13	0	21	159	636	14	0	0	1198	453	1729	175	84	0	387	364	2371	498	1	0	49	153	1771	119	73	27	1154	676	5093	3	32	745	491	64	4126	9	5	1753	296	1982	5615
Otu005	Bacteria;Firmicutes;Negativicutes;Selenomonadales;Veillonellaceae;Veillonella;parvula;	5116	622	3353	193	79	1049	1065	966	12078	446	2192	3156	570	100	250	2261	15262	12176	6429	1036	2167	1459	2497	2183	2103	1204	7767	2726	1195	868	2167	1691	4994	4578	3139	7337	142	473	728	312	4294	12835	2321	2083	964	1815	4897	7110
Otu006	Bacteria;Proteobacteria;Betaproteobacteria;Neisseriales;Neisseriaceae;Neisseria	0	0	0	266	40	1	361	0	0	0	2	38	22	2	0	22	27	57	18	1	2	4839	114	157	1931	2	0	101	91	4927	975	294	6	1711	1021	1010	0	26	24	10	43	21	30	1	3566	4817	1270	1213
Otu007	Bacteria;Firmicutes;Bacilli;Lactobacillales;Streptococcaceae;Streptococcus;sp._oral_taxon_070;	150	25	1680	74	199	104	183	13	340	77	63	129	120	218	8	340	176	540	1327	1356	4156	1170	1187	2481	2129	549	1929	4934	1357	5044	4706	1766	2940	1889	1450	3329	21	100	100	67	176	317	999	1069	4688	1900	974	4847
Otu008	Bacteria;Bacteroidetes;Bacteroidia;Bacteroidales;Prevotellaceae;Prevotella;intermedia;	0	0	81	0	0	0	1726	667	0	0	189	2	9	4109	1068	12	2147	2	0	1	28	0	0	10	436	648	0	3	119	11	0	826	781	4	351	0	0	0	4	4	446	1	0	0	56	1	344	1
Otu009	Bacteria;Fusobacteria;Fusobacteriia;Fusobacteriales;Fusobacteriaceae;Fusobacterium;nucleatum_subsp._vincentii;	10393	5167	3292	2751	5277	2985	4506	3400	5230	6887	4370	1974	5994	4555	4066	7287	2494	42	6311	4511	2238	570	845	1140	2794	2365	587	2480	4396	676	659	2077	3313	2587	1464	3	7174	3614	1727	7069	1536	7	988	738	696	72	1043	3
Otu010	Bacteria;Firmicutes;Negativicutes;Selenomonadales;Veillonellaceae;Veillonella;atypica;	55	337	54	15	10	6	6	9	76	4	13	22	91	7	3	16	80	30	794	1749	1643	2027	5739	1465	512	475	1169	1396	142	212	3943	1363	1114	3058	2500	112	18	8	9	928	285	142	10631	2442	608	3370	3785	39
Otu011	Bacteria;Proteobacteria;Gammaproteobacteria;Pasteurellales;Pasteurellaceae;Haemophilus	2	1	0	86	11	6	21	0	0	2	1	52	25	6	0	37	29	999	189	774	1838	2182	777	571	1014	59	0	63	573	956	716	1062	21	538	1250	3954	3	13	175	28	88	725	377	1829	2038	2756	1047	3450
Otu012	Bacteria;Saccharibacteria_(TM7);TM7_[C-1];TM7_[O-1];TM7_[F-2];TM7_[G-5];sp._oral_taxon_356;	326	3152	13	694	331	197	208	1241	0	0	31	251	0	82	173	1	7	3	303	1937	107	14	23	43	55	654	0	2	180	23	0	18	79	0	30	0	2133	97	272	3	477	0	388	61	40	1	16	0
Otu013	Bacteria;Fusobacteria;Fusobacteriia;Fusobacteriales;Leptotrichiaceae;Leptotrichia	25	53	149	0	134	234	202	86	0	727	43	238	42	81	6	32	48	2533	34	108	235	0	52	256	250	47	14	244	95	95	38	54	261	268	52	852	10	175	161	7	609	1287	19	92	75	29	121	944
Otu014	Bacteria;Proteobacteria;Epsilonproteobacteria;Campylobacterales;Campylobacteraceae;Campylobacter	344	409	121	486	783	480	696	403	1504	147	122	334	528	435	229	903	379	4480	305	297	173	43	140	127	380	286	50	56	154	48	65	70	342	395	167	515	195	948	677	339	1398	1695	98	110	80	19	159	480
Otu015	Bacteria;Proteobacteria;Betaproteobacteria;Burkholderiales;Burkholderiaceae;Lautropia;mirabilis;	12	4	11	116	32	4	71	0	0	0	4	256	2	0	0	54	7	262	34	77	18	14	23	59	567	6	0	0	89	118	18	19	2	98	356	1544	1	14	47	0	3	158	73	2	57	5	160	2726
Otu016	Bacteria;Bacteroidetes;Bacteroidia;Bacteroidales;Prevotellaceae;Prevotella;nigrescens;	1478	2085	1	2397	1215	2522	71	1257	291	759	699	621	452	225	2818	403	65	7	647	583	19	87	29	251	35	739	454	330	148	46	58	33	456	241	147	0	2240	1450	290	2083	1834	1	159	124	266	2	148	0
Otu017	Bacteria;Bacteroidetes;Bacteroidia;Bacteroidales;Porphyromonadaceae;Porphyromonas;endodontalis;	1464	1	602	100	498	977	275	271	0	137	3561	124	1	453	476	1	0	5	838	0	331	13	299	505	258	811	0	145	3004	63	0	320	527	0	0	0	0	211	180	0	0	0	1	151	102	1	0	0
Otu018	Bacteria;Bacteroidetes;Bacteroidia;Bacteroidales;Prevotellaceae;Alloprevotella;tannerae;	90	859	348	136	749	153	335	3132	732	3024	458	45	2714	503	1503	395	0	12	213	1051	743	26	43	150	125	978	605	761	776	26	188	70	900	48	0	0	767	185	208	280	0	0	65	4	120	12	0	1
Otu019	Bacteria;Firmicutes;Negativicutes;Selenomonadales;Veillonellaceae;Megasphaera;sp._oral_taxon_123;	18	119	405	228	280	38	38	854	0	166	35	3	828	36	86	2666	9	0	88	56	240	5	12	45	8	352	0	36	24	1	32	17	85	413	13	0	49	199	22	353	249	0	15	55	11	3	16	0
Otu020	Bacteria;Proteobacteria;Betaproteobacteria;Neisseriales;Neisseriaceae;Neisseria;oralis;	7	20	0	1850	76	744	22	375	1	4	347	879	27	8	0	0	229	0	59	289	12	87	58	2717	354	99	67	34	1519	491	17	23	27	0	1202	0	93	10	910	84	4	0	145	2	609	18	261	1
Otu021	Bacteria;Bacteroidetes;Bacteroidia;Bacteroidales;Prevotellaceae;Prevotella	0	0	0	14	1	0	0	0	0	0	0	2	1	0	0	0	16	4	2	0	61	2003	4	0	13	0	0	2	1	396	28	18	0	0	13	0	0	0	2	0	0	0	0	5	427	0	7	0
Otu022	Bacteria;Bacteroidetes;Bacteroidia;Bacteroidales;Prevotellaceae;Prevotella;sp._oral_taxon_313;	10	852	6	206	13	1635	27	191	1290	564	35	39	285	11	133	4	2	2	285	1770	1141	64	6043	3987	157	752	6170	2923	163	103	2487	454	237	141	351	1	1181	31	22	33	7	1	3917	6057	774	6517	1982	0
Otu023	Bacteria;Bacteroidetes;Bacteroidia;Bacteroidales;Prevotellaceae;Prevotella;oris;	949	296	4240	984	1337	1272	284	1327	729	258	514	272	306	347	590	200	55	8	996	367	1559	32	527	735	497	1702	522	226	523	125	219	113	994	457	320	0	689	208	527	1064	617	1	175	195	271	172	414	2
Otu024	Bacteria;Firmicutes;Bacilli;Lactobacillales;Carnobacteriaceae;Granulicatella;adiacens;	20	2	74	24	0	29	44	0	116	0	25	9	24	12	1	172	107	116	111	61	840	382	47	185	473	22	684	153	206	397	1071	265	731	699	161	288	0	0	10	17	32	83	61	62	481	1782	109	352
Otu025	Bacteria;Proteobacteria;Gammaproteobacteria;Pasteurellales;Pasteurellaceae;Haemophilus;parahaemolyticus;	0	0	0	19	0	0	0	0	0	0	0	0	0	0	0	0	0	36	0	0	0	8	7	0	25	0	0	1	3	15	0	6	0	0	46	1878	0	0	0	0	0	0	0	0	28	0	26	888
Otu026	Bacteria;Bacteroidetes;Bacteroidia;Bacteroidales;Bacteroidales_[F-2];Bacteroidales_[G-2];sp._oral_taxon_274;	599	466	1	331	244	54	113	48	1	40	26	132	19	17	28	3897	24	1	875	325	4	10	89	31	126	264	11	17	108	21	4	16	221	1148	115	1	1321	191	189	1	131	2	300	64	20	0	86	0
Otu027	Bacteria;Fusobacteria;Fusobacteriia;Fusobacteriales;Leptotrichiaceae;Leptotrichia	0	0	0	2715	54	40	13	0	0	4	21	222	10	0	0	19	32	0	0	10	24	56	10	35	18	0	0	11	8	79	2	1	3	38	46	0	3	4	221	3	0	0	5	1	31	2	51	0
Otu028	Bacteria;Firmicutes;Negativicutes;Selenomonadales;Veillonellaceae;Selenomonas;noxia;	219	33	0	100	737	24	1408	54	0	100	112	208	244	97	28	2	346	2	248	63	0	3	216	24	1041	35	1	58	143	36	24	23	166	2	124	0	28	2954	273	169	598	0	13	201	25	26	81	0
Otu029	Bacteria;Spirochaetes;Spirochaetia;Spirochaetales;Spirochaetaceae;Treponema;denticola;	0	322	11	200	0	0	393	526	50	566	838	252	0	327	300	3	12	4	0	448	52	5	0	1	332	1080	62	183	630	117	0	145	609	0	67	0	1505	1	363	0	62	1	103	0	135	1	13	0
Otu030	Bacteria;Bacteroidetes;Bacteroidia;Bacteroidales;Prevotellaceae;Prevotella;denticola;	126	860	1	432	1803	826	178	1378	0	1312	7	1035	297	243	1212	7	29	0	338	485	2	5	61	283	73	997	8	107	34	398	66	64	407	0	7	0	813	1819	1104	22	3635	0	95	467	321	2	73	0
Otu031	Bacteria;Bacteroidetes;Bacteroidia;Bacteroidales;Prevotellaceae;Prevotella;sp._oral_taxon_309;	1	201	1	19	101	118	0	16	143	123	40	42	7	44	8	2	25	1	142	233	328	130	1505	541	15	145	1733	290	51	91	1909	397	281	69	439	0	19	171	94	262	1331	0	349	2022	190	827	1323	2
Otu032	Bacteria;Actinobacteria;Actinobacteria;Actinomycetales;Micrococcaceae;Rothia;aeria;	0	0	2	7	2	0	1	0	6	1	1	1	10	0	0	2	1	1	70	39	2438	194	107	54	124	20	89	249	122	42	1141	156	308	169	296	101	0	0	0	4	6	0	88	215	92	1271	171	151
Otu033	Bacteria;Spirochaetes;Spirochaetia;Spirochaetales;Spirochaetaceae;Treponema	0	0	0	0	0	0	0	0	0	0	376	30	0	193	0	0	0	2	0	0	1	0	0	0	0	0	0	4	906	5	0	181	0	0	0	0	0	20	26	0	0	0	0	1	6	0	0	1
Otu034	Bacteria;Bacteroidetes;Bacteroidia;Bacteroidales;Porphyromonadaceae;Tannerella	40	173	9	9	180	206	46	38	54	296	263	98	226	72	126	1080	61	8	139	255	71	1	54	83	148	195	18	137	462	25	30	103	131	234	129	0	401	151	211	32	82	0	65	26	46	1	43	0
Otu035	Bacteria;Bacteroidetes;Flavobacteriia;Flavobacteriales;Flavobacteriaceae;Capnocytophaga;granulosa;	17	147	103	555	421	93	544	2	31	133	39	494	409	209	1	259	925	1354	34	125	60	52	111	247	346	31	13	60	62	141	92	41	152	456	360	422	9	289	220	78	428	606	33	39	215	23	238	356
Otu036	Bacteria;Bacteroidetes;Bacteroidia;Bacteroidales;Prevotellaceae;Prevotella;sp._oral_taxon_472;	0	1	331	0	45	13	8	0	0	11	3	91	10	0	0	25	7	0	1	10	142	0	13	33	1	0	0	3	7	20	18	0	5	17	7	0	10	22	28	1516	0	0	5	3	12	48	10	0
Otu037	Bacteria;Firmicutes;Negativicutes;Selenomonadales;Veillonellaceae;Mitsuokella;sp._oral_taxon_131;	0	59	0	0	0	64	3	1212	0	0	0	53	1	0	0	0	0	0	4	34	0	0	0	3	1	126	0	2	3	1	0	1	10	0	0	0	2	0	68	0	0	0	1	2	6	1	0	0
Otu038	Bacteria;Firmicutes;Negativicutes;Selenomonadales;Veillonellaceae;Dialister;invisus;	398	1203	22	232	355	134	97	277	261	260	60	74	415	125	445	408	12	5	424	553	102	64	58	65	40	215	175	31	62	20	37	44	137	183	38	0	520	229	88	6	494	0	119	76	73	3	52	0
Otu039	Bacteria;Proteobacteria;Betaproteobacteria;Burkholderiales;Comamonadaceae;Ottowia;sp._oral_taxon_894;	0	0	0	802	1	0	0	0	0	1	1	39	0	0	0	0	0	0	0	4	22	44	6	1	2	2	0	3	6	5	1	0	2	0	1	0	0	0	6	0	0	0	0	2	4	1	12	0
Otu040	Bacteria;Firmicutes;Clostridia;Clostridiales;Peptoniphilaceae;Parvimonas	95	70	148	104	83	89	29	49	125	247	183	4	461	179	91	190	62	55	202	139	120	86	72	73	37	81	131	301	695	34	176	356	187	111	152	49	32	36	10	828	11	100	24	41	47	32	55	275
Otu041	Bacteria;Bacteroidetes;Bacteroidia;Bacteroidales;Prevotellaceae;Prevotella;oulorum;	7	176	57	61	508	247	32	67	0	176	21	156	115	130	30	0	0	1	54	121	63	12	107	109	40	92	3	191	68	80	36	46	51	0	0	0	73	947	230	267	0	0	58	195	34	32	0	0
Otu042	Bacteria;Saccharibacteria_(TM7);TM7_[C-1];TM7_[O-1];TM7_[F-1];TM7_[G-1]	3	138	0	60	65	161	118	12	2	257	60	344	193	31	175	15	67	4	581	130	105	476	652	561	204	75	409	730	158	233	131	154	149	56	294	0	24	70	58	72	80	0	596	351	333	5	240	0
Otu043	Bacteria;Firmicutes;Clostridia;Clostridiales;Peptostreptococcaceae_[XI];Filifactor;alocis;	1	0	4	0	0	104	68	94	2	145	492	93	1	297	343	0	2	1	0	0	18	0	0	27	90	174	1	51	691	40	0	180	318	0	0	0	0	0	222	0	0	0	1	0	38	0	0	0
Otu044	Bacteria;SR1;SR1_[C-1];SR1_[O-1];SR1_[F-1];SR1_[G-1]	8	0	0	102	0	3	74	0	0	0	0	194	3	26	3	0	3	1	5	0	0	772	2	23	110	0	0	4	17	137	0	7	10	0	22	0	0	0	122	0	13	0	0	0	559	0	13	0
Otu045	Bacteria;Fusobacteria;Fusobacteriia;Fusobacteriales;Leptotrichiaceae;Leptotrichia	74	3	0	171	117	15	375	0	0	111	4	245	7	137	0	7	686	0	207	20	1	1046	45	42	247	2	3	35	15	281	6	82	80	34	395	0	11	38	91	68	15	0	17	5	163	13	147	1
Otu046	Bacteria;Firmicutes;Negativicutes;Selenomonadales;Veillonellaceae;Dialister	88	149	4	57	68	181	19	143	2	75	395	6	149	29	120	153	39	2	99	158	16	15	40	39	25	122	6	66	691	7	28	19	65	86	63	0	147	35	40	37	55	0	35	14	27	7	24	1
Otu047	Bacteria;Proteobacteria;Gammaproteobacteria;Pasteurellales;Pasteurellaceae;Aggregatibacter	3	0	0	29	245	0	493	0	0	479	33	346	69	233	18	5	53	1	6	4	0	9	154	130	1340	15	1	292	276	317	66	162	40	99	58	0	0	153	142	104	0	0	6	56	281	43	11	0
Otu048	Bacteria;Firmicutes;Bacilli;Bacillales;Gemellaceae;Gemella	10	0	3	8	0	7	14	0	6	10	6	30	14	31	0	6	86	3	64	97	707	77	29	124	160	23	164	135	353	247	210	341	216	197	398	124	0	3	4	1	0	3	39	86	246	0	63	253
Otu049	Bacteria;Proteobacteria;Betaproteobacteria;Neisseriales;Neisseriaceae;Kingella	17	6	147	4	48	81	53	2	1	7	33	26	84	32	1	54	8	740	29	55	26	0	76	103	59	6	2	11	19	5	60	19	24	20	22	330	2	30	23	2	0	239	10	3	9	4	9	293
Otu050	Bacteria;Fusobacteria;Fusobacteriia;Fusobacteriales;Leptotrichiaceae;Sneathia	0	0	0	0	0	0	0	58	0	0	0	0	1	277	0	0	0	0	0	0	0	0	0	0	0	560	0	0	0	0	0	613	0	0	0	0	0	0	0	0	0	0	0	0	0	0	0	0
Otu051	Bacteria;Firmicutes;Negativicutes;Selenomonadales;Veillonellaceae;Selenomonas;artemidis;	1	6	260	0	0	6	9	0	21	0	7	0	166	8	1	1	23	1	3	14	13	0	1	19	2	6	1	0	3	1	16	1	19	0	15	0	21	3	20	713	8	0	7	0	3	20	9	0
Otu052	Bacteria;Firmicutes;Negativicutes;Selenomonadales;Veillonellaceae;Selenomonas;sp._oral_taxon_136;	26	250	11	15	69	24	30	76	1	14	39	28	52	16	75	720	50	0	152	301	99	82	335	59	13	45	16	46	33	5	167	44	61	182	32	0	55	297	29	258	203	0	145	197	16	41	35	0
Otu053	Bacteria;Bacteroidetes;Bacteroidetes_[C-1];Bacteroidetes_[O-1];Bacteroidetes_[F-1];Bacteroidetes_[G-5]	0	0	0	0	0	568	20	91	0	0	270	25	0	133	0	0	0	0	0	0	0	0	0	118	123	197	1	4	546	13	0	23	0	0	0	0	0	0	72	0	0	0	0	0	16	0	0	0
Otu054	Bacteria;Bacteroidetes;Bacteroidia;Bacteroidales;Prevotellaceae;Prevotella;sp._oral_taxon_292;	26	862	2	320	955	212	113	245	393	142	21	103	99	201	247	111	16	0	104	207	6	5	32	50	41	84	100	30	31	52	13	18	99	28	11	0	179	481	159	154	657	0	36	70	18	8	30	0
Otu055	Bacteria;Proteobacteria;Gammaproteobacteria;Cardiobacteriales;Cardiobacteriaceae;Cardiobacterium;hominis;	6	2	0	417	134	46	102	0	0	10	13	79	9	23	0	45	25	542	12	42	2	3	51	29	103	4	0	7	15	27	10	8	4	39	66	289	7	98	40	0	3	141	7	17	22	1	19	290
Otu056	Bacteria;Bacteroidetes;Bacteroidia;Bacteroidales;Prevotellaceae;Alloprevotella;sp._oral_taxon_473;	0	0	0	4	25	0	0	0	0	0	20	0	2	0	0	0	0	0	0	0	0	1332	3	0	0	0	0	11	54	338	0	11	0	0	0	0	0	11	10	0	0	0	0	1	204	0	0	0
Otu057	Bacteria;Proteobacteria;Gammaproteobacteria;Cardiobacteriales;Cardiobacteriaceae;Cardiobacterium;hominis;	1	0	2	620	58	16	116	3	0	18	3	112	0	8	0	0	11	1	4	0	6	5	11	39	66	5	0	2	13	9	0	3	50	0	6	0	0	16	114	0	1	0	0	0	31	0	8	0
Otu058	Bacteria;Spirochaetes;Spirochaetia;Spirochaetales;Spirochaetaceae;Treponema	0	0	29	0	0	0	23	3	0	0	370	22	0	11	0	0	9	1	0	0	154	0	0	0	62	22	0	2	547	15	0	28	0	0	71	0	0	0	9	0	9	0	0	0	5	0	32	0
Otu059	Bacteria;Actinobacteria;Actinobacteria;Actinomycetales;Actinomycetaceae;Actinomyces;sp._oral_taxon_180;	0	9	3	0	0	1	0	0	17	0	0	0	0	0	0	0	2	0	11	31	63	14	49	30	7	8	635	14	20	2	16	15	13	1	44	1	0	0	0	0	1	2	57	23	12	18	16	2
Otu060	Bacteria;Proteobacteria;Betaproteobacteria;Neisseriales;Neisseriaceae;Kingella	0	0	0	0	0	101	0	614	0	0	0	1	0	0	0	0	0	0	0	0	0	0	0	14	0	54	0	0	0	0	0	0	0	0	0	0	0	1	0	0	0	0	0	0	0	0	0	0
Otu061	Bacteria;Saccharibacteria_(TM7);TM7_[C-1];TM7_[O-1];TM7_[F-1];TM7_[G-1]	36	381	4	11	200	146	72	155	1	20	19	21	41	76	35	55	11	3	134	585	5	3	44	55	13	121	6	81	27	5	8	17	29	49	37	1	683	121	14	7	41	0	236	64	3	0	11	0
Otu062	Bacteria;Actinobacteria;Actinobacteria;Corynebacteriales;Corynebacteriaceae;Corynebacterium;matruchotii;	47	15	169	49	325	124	466	6	31	164	452	67	76	95	1	134	369	3	64	49	6	1	85	177	317	18	9	39	135	53	51	65	186	81	76	0	1	1078	47	151	277	0	14	111	54	34	138	0
Otu063	Bacteria;Spirochaetes;Spirochaetia;Spirochaetales;Spirochaetaceae;Treponema;socranskii;	199	243	119	294	1074	445	231	209	139	325	100	183	600	423	400	443	55	2	96	273	68	5	72	62	62	189	30	128	176	21	25	107	307	115	56	0	653	397	159	22	164	0	63	38	28	1	33	0
Otu064	Bacteria;Bacteroidetes;Bacteroidia;Bacteroidales;Prevotellaceae;Prevotella;oralis;	53	63	299	0	169	65	0	38	559	68	0	2	458	0	175	139	0	0	63	34	124	0	14	2	2	44	313	24	1	1	58	0	24	56	0	0	45	57	23	350	1	0	2	8	6	21	0	0
Otu065	Bacteria;Actinobacteria;Actinobacteria;Actinomycetales;Actinomycetaceae;Actinomyces;sp._oral_taxon_448;	0	0	0	0	20	15	7	34	626	0	18	22	0	3	0	7	4	316	2	3	0	0	1	4	5	12	1	0	3	0	3	1	6	1	1	26	0	3	33	2	6	582	3	0	0	0	1	42
Otu066	Bacteria;Fusobacteria;Fusobacteriia;Fusobacteriales;Leptotrichiaceae;Leptotrichia;wadei;	132	97	2	3	317	317	140	21	6	59	48	157	79	73	8	90	50	1	390	206	469	144	645	959	52	155	8	95	63	46	32	162	192	382	408	0	54	695	222	124	564	0	71	1009	83	47	121	0
Otu067	Bacteria;Fusobacteria;Fusobacteriia;Fusobacteriales;Leptotrichiaceae;Leptotrichia	314	62	0	47	112	16	74	2	0	262	6	636	154	107	6	13	5	0	124	159	0	3	23	85	59	30	1	53	13	21	21	12	36	219	8	0	69	332	301	72	25	0	87	190	33	8	8	0
Otu068	Bacteria;Bacteroidetes;Bacteroidia;Bacteroidales;Prevotellaceae;Prevotella	54	1	0	0	34	0	0	0	1	0	0	206	5	0	0	0	34	2	157	112	1	522	155	34	30	35	173	266	16	62	696	194	25	0	540	0	0	0	95	0	3	0	171	388	174	1	556	1
Otu069	Bacteria;Bacteroidetes;Bacteroidia;Bacteroidales;Bacteroidaceae;Bacteroidaceae_[G-1];sp._oral_taxon_272;	3	42	1	79	0	71	20	47	1	13	19	12	31	31	172	423	1	0	11	74	31	1	0	25	21	79	14	7	51	6	3	17	117	102	4	0	34	0	53	20	4	0	14	0	8	0	0	0
Otu070	Bacteria;Bacteroidetes;Bacteroidia;Bacteroidales;Prevotellaceae;Prevotella	0	0	0	0	18	0	109	0	0	11	87	115	0	22	83	0	0	2	0	0	0	0	1	0	59	0	0	29	69	0	0	14	237	0	0	0	0	89	1	0	0	0	0	4	13	0	0	0
Otu071	Bacteria;Firmicutes;Negativicutes;Selenomonadales;Veillonellaceae;Veillonellaceae_[G-1];sp._oral_taxon_150;	92	124	5	93	186	188	25	167	35	28	32	0	509	75	167	95	15	1	96	76	19	4	13	6	16	120	9	31	70	0	26	8	57	10	12	0	89	126	31	373	107	1	26	11	5	7	4	0
Otu072	Bacteria;Bacteroidetes;Flavobacteriia;Flavobacteriales;Flavobacteriaceae;Capnocytophaga	112	18	0	72	97	4	394	58	11	2	6	357	84	65	12	0	38	1331	129	32	0	7	20	33	392	50	2	3	30	112	50	24	40	0	45	418	8	503	498	7	52	413	6	48	112	5	51	456
Otu073	Bacteria;Fusobacteria;Fusobacteriia;Fusobacteriales;Leptotrichiaceae;Leptotrichia	0	0	0	0	4	0	0	475	0	0	0	9	0	7	0	0	0	0	0	0	0	0	3	0	0	103	0	1	0	1	0	6	0	0	0	0	0	0	49	0	0	0	0	0	15	0	0	0
Otu074	Bacteria;SR1;SR1_[C-1];SR1_[O-1];SR1_[F-1];SR1_[G-1]	0	0	0	3	0	0	1	0	0	0	0	78	0	1	0	0	0	0	2	0	0	371	2	0	3	0	0	1	0	319	0	2	0	0	0	0	0	0	20	0	0	0	0	0	417	0	0	0
Otu075	Bacteria;Actinobacteria;Coriobacteriia;Coriobacteriales;Coriobacteriaceae;Atopobium	1	107	6	34	18	17	2	88	57	0	1	2	21	0	125	2	13	9	31	161	108	16	112	44	5	108	194	21	8	12	58	37	30	5	49	15	30	3	16	100	37	491	55	267	42	14	58	93
Otu076	Bacteria;Bacteroidetes;Flavobacteriia;Flavobacteriales;Flavobacteriaceae;Capnocytophaga;sputigena;	121	6	82	551	219	62	159	15	297	32	43	231	6	79	34	12	552	296	114	22	72	19	94	158	124	21	49	41	90	196	4	32	117	40	370	103	2	197	340	392	486	85	7	27	150	51	229	87
Otu077	Bacteria;Bacteroidetes;Bacteroidia;Bacteroidales;Porphyromonadaceae;Porphyromonas;sp._oral_taxon_279;	0	14	0	20	2	97	192	0	0	8	0	6	12	0	0	0	389	30	29	15	0	914	9	49	140	0	0	21	0	408	80	90	1	7	155	200	0	0	6	53	2	0	11	0	420	8	12	59
Otu078	Bacteria;Firmicutes;Negativicutes;Selenomonadales;Veillonellaceae;Megasphaera;sp._oral_taxon_123;	8	832	0	0	0	0	0	0	0	0	0	0	0	0	0	0	0	2	117	453	0	0	0	0	0	0	0	0	0	0	0	0	0	0	0	0	433	0	0	3	0	0	135	0	0	0	0	0
Otu079	Bacteria;Bacteroidetes;Flavobacteriia;Flavobacteriales;Flavobacteriaceae;Capnocytophaga	143	18	0	18	206	7	135	11	0	55	10	182	29	56	1	0	71	0	230	41	0	0	69	33	110	21	0	20	15	45	19	22	11	0	22	0	16	736	211	0	5	0	8	84	34	0	18	0
Otu080	Bacteria;Spirochaetes;Spirochaetia;Spirochaetales;Spirochaetaceae;Treponema;maltophilum;	74	0	20	0	0	169	101	131	66	165	56	55	0	128	109	0	25	3	49	0	18	0	0	60	56	181	24	64	73	10	0	50	164	0	37	0	0	0	90	0	46	0	0	0	10	0	17	1
Otu081	Bacteria;Proteobacteria;Epsilonproteobacteria;Campylobacterales;Campylobacteraceae;Campylobacter;curvus;	38	42	32	24	81	135	153	18	106	141	93	73	270	64	3	4	373	8	160	285	231	27	315	332	110	80	112	134	101	37	341	123	48	104	518	16	17	29	51	248	127	32	317	82	79	50	381	33
Otu082	Bacteria;Firmicutes;Bacilli;Lactobacillales;Lactobacillaceae;Lactobacillus	0	0	10	0	0	3	0	0	24	0	0	0	0	0	0	0	0	0	0	12	383	0	0	67	0	3	47	0	1	0	0	0	1	0	0	3	0	0	0	0	0	1	1	0	0	0	0	25
Otu083	Unassigned	0	0	0	0	0	0	4	85	0	0	336	0	0	0	0	0	0	1	0	0	0	0	0	0	14	217	0	2	266	1	0	0	0	0	0	0	0	0	0	0	0	0	0	0	0	0	0	0
Otu084	Bacteria;Bacteroidetes;Bacteroidia;Bacteroidales;Porphyromonadaceae;Porphyromonas	9	11	0	333	5	7	9	0	0	1	7	262	1	5	0	8	51	0	28	10	1	5	1	41	29	7	0	0	1	276	1	21	75	75	36	0	10	24	133	0	0	0	12	4	136	0	81	0
Otu085	Bacteria;Saccharibacteria_(TM7);TM7_[C-1];TM7_[O-1];TM7_[F-1]	0	15	0	0	0	15	0	0	0	0	0	2	0	15	0	0	0	0	17	16	0	5	0	5	34	2	1	89	5	66	0	24	3	0	13	0	2	0	5	0	0	0	428	21	48	0	0	0
Otu086	Bacteria;Bacteroidetes;Bacteroidia;Bacteroidales;Prevotellaceae;Prevotella;sp._oral_taxon_526;	0	0	0	0	0	31	33	12	0	98	393	177	2	200	47	2	1	0	0	0	0	0	0	9	70	59	0	44	387	20	0	89	41	0	0	0	0	0	326	0	0	0	0	0	23	1	0	0
Otu087	Bacteria;Bacteroidetes;Bacteroidia;Bacteroidales;Prevotellaceae;Prevotella	5	11	0	0	20	20	0	98	1	55	376	41	4	184	132	2	0	3	14	63	0	0	6	2	12	168	18	29	233	5	2	94	175	0	0	0	7	0	43	0	0	0	9	0	8	1	0	0
Otu088	Bacteria;Bacteroidetes;Flavobacteriia;Flavobacteriales;Flavobacteriaceae;Capnocytophaga	0	0	0	401	7	0	0	0	0	1	0	6	0	0	0	0	0	0	0	0	5	10	3	8	0	0	0	3	0	29	0	7	0	0	45	0	0	0	5	0	0	0	0	0	26	0	19	0
Otu089	Bacteria;Firmicutes;Negativicutes;Selenomonadales;Veillonellaceae;Selenomonas;sputigena;	83	544	21	69	133	542	46	353	4	151	224	258	91	214	482	7	24	1	110	240	13	11	26	31	13	150	2	89	166	11	17	36	173	0	9	0	872	125	130	138	124	1	75	37	17	5	6	0
Otu090	Bacteria;Fusobacteria;Fusobacteriia;Fusobacteriales;Leptotrichiaceae;Leptotrichia	115	3	0	24	407	121	1303	3	0	208	15	191	22	284	23	7	103	3	241	47	2	25	383	196	979	59	1	90	80	227	31	241	190	69	641	0	9	1030	166	2	42	0	32	340	172	11	263	0
Otu091	Bacteria;Bacteroidetes;Bacteroidia;Bacteroidales;Prevotellaceae;Prevotella;oris;	0	0	0	0	0	0	35	51	0	0	0	0	3	670	0	0	1	0	0	0	0	0	0	0	246	284	0	0	0	0	0	472	0	0	0	0	0	0	0	0	0	0	0	0	0	0	0	0
Otu092	Bacteria;Firmicutes;Bacilli;Lactobacillales;Streptococcaceae;Streptococcus	1	0	5	0	0	1	2	4	0	0	0	1	3	1	0	0	0	126	35	28	196	2	468	78	59	120	73	67	68	14	116	80	147	222	56	49	0	0	1	3	0	25	121	317	7	109	50	52
Otu093	Bacteria;Actinobacteria;Actinobacteria;Actinomycetales;Actinomycetaceae;Actinomyces;other	17	2	3	72	19	16	23	6	812	3	44	9	0	4	0	10	32	265	42	25	6	0	22	54	73	3	18	7	10	10	1	8	22	14	20	48	0	31	12	5	2	115	2	8	8	2	9	97
Otu094	Bacteria;Firmicutes;Negativicutes;Selenomonadales;Veillonellaceae;Mitsuokella;sp._oral_taxon_521;	7	237	0	6	455	9	15	117	0	4	0	17	0	52	10	0	0	0	19	51	0	0	28	154	11	44	0	6	0	0	0	0	1	0	0	0	24	385	5	0	0	0	11	54	1	0	0	0
Otu095	Bacteria;Firmicutes;Clostridia;Clostridiales;Peptoniphilaceae;Parvimonas	4	0	0	0	0	0	11	8	0	8	70	0	1	20	0	339	4	0	12	0	0	0	0	1	23	19	0	16	203	0	0	15	4	30	10	0	0	0	0	0	9	0	0	0	0	0	2	0
Otu096	Bacteria;Bacteroidetes;Bacteroidia;Bacteroidales;Prevotellaceae;Prevotella;oralis;	0	0	0	0	0	0	0	11	0	0	6	97	1	0	0	0	0	2	0	0	0	0	0	0	0	12	0	3	4	4	0	0	0	0	0	0	0	0	318	0	0	0	0	0	3	0	0	0
Otu097	Bacteria;Firmicutes;Negativicutes;Selenomonadales;Veillonellaceae;Megasphaera;micronuciformis;	7	278	1	14	9	12	12	3	2	10	1	8	1	11	2	8	49	0	145	386	98	235	613	183	44	56	278	79	14	18	152	111	24	8	304	0	17	27	38	0	428	0	452	327	34	72	488	0
Otu098	Bacteria;Firmicutes;Negativicutes;Selenomonadales;Veillonellaceae;Veillonellaceae_[G-1];sp._oral_taxon_155;	390	216	1	121	470	103	80	147	37	169	38	199	186	78	230	191	78	1	316	111	3	4	11	7	28	74	3	41	80	10	17	12	81	19	37	0	217	458	148	19	375	0	43	68	15	0	30	0
Otu099	Bacteria;Spirochaetes;Spirochaetia;Spirochaetales;Spirochaetaceae;Treponema	8	0	3	0	0	104	325	225	0	6	433	366	3	187	0	0	48	4	6	0	30	0	4	56	253	276	0	10	602	82	0	71	2	0	112	0	1	90	250	0	78	0	0	1	105	0	47	0
Otu100	Bacteria;Bacteroidetes;Bacteroidia;Bacteroidales;Prevotellaceae;Prevotella;sp._oral_taxon_305;	0	0	0	2	0	0	0	0	0	0	0	0	1	0	3	0	3	0	2	0	7	322	0	0	2	0	0	6	0	8	0	50	9	0	13	0	0	0	1	0	0	0	0	0	51	0	4	0
Otu101	Bacteria;Bacteroidetes;Bacteroidia;Bacteroidales;Porphyromonadaceae;Porphyromonas;uenonis;	3	0	0	31	0	0	0	0	0	0	0	2	0	0	0	0	0	0	22	0	1	2	0	0	0	0	0	0	0	1	0	0	0	0	0	0	0	0	9	0	0	0	0	0	0	0	0	0
Otu102	Bacteria;Actinobacteria;Actinobacteria;Bifidobacteriales;Bifidobacteriaceae;Scardovia;wiggsiae;	0	35	0	0	0	12	0	5	263	0	0	0	1	0	4	9	0	0	3	34	1	0	1	1	0	12	2	2	0	0	3	2	0	6	0	5	3	0	5	9	0	0	1	0	1	4	0	10
Otu103	Bacteria;Firmicutes;Mollicutes;Mycoplasmatales;Mycoplasmataceae;Mycoplasma	1	21	1	7	55	3	2	8	6	7	1	0	122	2	138	174	1	7	12	66	20	0	14	2	3	16	4	8	0	1	21	0	136	235	8	5	153	8	2	13	10	0	16	2	2	0	6	37
Otu104	Bacteria;Actinobacteria;Actinobacteria;Actinomycetales;Actinomycetaceae;Actinomyces;gerencseriae;	9	0	19	7	2	1	13	2	17	0	6	1	0	0	0	0	0	294	20	1	1	0	1	2	11	1	0	0	2	0	1	2	3	0	0	11	0	4	4	2	0	183	0	0	2	1	0	21
Otu105	Bacteria;Firmicutes;Negativicutes;Selenomonadales;Veillonellaceae;Veillonella;sp._oral_taxon_917;	1	3	0	0	0	1	1	0	0	0	0	0	3	0	0	0	0	0	62	169	0	0	725	396	0	6	0	0	0	0	633	0	19	144	0	0	0	0	0	2	0	0	722	296	0	0	0	0
Otu106	Bacteria;Saccharibacteria_(TM7);TM7_[C-1];TM7_[O-1];TM7_[F-1];TM7_[G-1]	271	427	0	181	189	49	266	31	18	76	40	170	49	120	128	1	61	2	291	305	4	25	29	94	83	71	12	51	68	30	9	30	188	0	90	0	500	121	123	7	254	0	169	23	33	2	64	0
Otu107	Bacteria;Spirochaetes;Spirochaetia;Spirochaetales;Spirochaetaceae;Treponema	0	0	0	0	0	0	237	0	0	1	0	301	2	0	0	0	0	1	0	0	0	0	0	2	137	0	0	1	1	51	0	0	0	0	0	0	1	0	271	0	0	0	0	0	50	0	0	0
Otu108	Bacteria;Bacteroidetes;Flavobacteriia;Flavobacteriales;Flavobacteriaceae;Bergeyella	2	0	19	18	11	11	14	0	24	0	4	50	12	1	0	4	18	121	24	10	30	25	4	39	99	0	10	1	7	225	39	11	1	8	44	135	1	7	24	7	8	76	4	1	108	21	38	124
Otu109	Bacteria;Bacteroidetes;Flavobacteriia;Flavobacteriales;Flavobacteriaceae;Capnocytophaga;leadbetteri;	2	24	0	182	73	18	576	0	17	13	6	117	73	160	0	31	123	1	23	116	2	130	35	62	156	12	16	7	6	127	75	36	34	148	52	0	15	98	59	36	3	0	51	10	159	12	20	0
Otu110	Bacteria;Firmicutes;Negativicutes;Selenomonadales;Veillonellaceae;Selenomonas	91	79	4	170	1010	425	747	199	0	195	78	736	15	585	263	85	73	2	55	156	1	8	92	47	331	147	16	130	65	16	0	59	329	225	19	0	350	935	540	75	9	0	73	178	31	3	27	0
Otu111	Bacteria;Firmicutes;Clostridia;Clostridiales;Lachnospiraceae_[XIV];Catonella	0	1	0	0	0	0	0	1	0	0	99	11	1	39	2	0	0	0	0	2	0	0	0	0	0	0	0	2	208	5	0	21	2	0	0	0	4	25	12	0	0	0	1	1	2	0	0	0
Otu112	Bacteria;Bacteroidetes;Bacteroidia;Bacteroidales;Bacteroidaceae;Bacteroides;heparinolyticus;	0	0	0	0	0	0	0	0	0	26	0	0	0	0	0	0	0	0	0	0	0	0	0	0	0	0	0	28	0	0	0	0	0	0	0	0	0	0	0	0	0	0	0	0	0	0	0	0
Otu113	Bacteria;Firmicutes;Mollicutes;Mycoplasmatales;Mycoplasmataceae;Mycoplasma	1	0	0	0	0	1	0	0	0	39	1	0	20	24	43	1	3	2	0	0	0	0	0	1	0	0	0	34	0	0	4	47	78	0	32	0	0	0	0	0	4	0	0	0	4	0	9	0
Otu114	Bacteria;Bacteroidetes;Bacteroidia;Bacteroidales;Porphyromonadaceae;Tannerella	141	132	5	56	155	15	157	29	0	107	4	87	39	100	14	243	51	0	94	137	20	11	28	19	98	26	0	25	5	6	3	30	41	107	102	0	134	159	51	0	47	1	25	23	13	0	67	0
Otu115	Bacteria;Proteobacteria;Gammaproteobacteria;Pasteurellales;Pasteurellaceae;Aggregatibacter;actinomycetemcomitans;	0	0	0	48	0	0	1	0	0	0	0	515	2	12	0	80	0	1	0	2	0	1	1	0	38	0	0	3	1	307	0	21	3	169	5	0	0	0	20	0	0	0	5	0	367	0	0	0
Otu116	Bacteria;Firmicutes;Clostridia;Clostridiales;Ruminococcaceae;Ruminococcaceae_[G-1];sp._oral_taxon_075;	44	32	0	22	84	161	101	3	0	2	8	118	2	84	0	6	5	0	104	90	0	85	28	224	68	10	0	35	35	145	0	119	9	138	10	0	39	23	52	0	0	0	41	43	184	0	3	0
Otu117	Bacteria;Actinobacteria;Actinobacteria;Actinomycetales;Actinomycetaceae;Actinobaculum;sp._oral_taxon_183;	143	1	197	9	28	25	25	21	7	0	16	11	0	2	2	0	7	210	19	6	2	0	1	3	36	14	2	0	12	2	1	0	9	0	1	35	0	42	5	3	0	193	0	15	2	0	0	42
Otu118	Bacteria;Bacteroidetes;Bacteroidia;Bacteroidales;Prevotellaceae;Prevotella;maculosa;	1	14	0	1	59	176	0	96	0	60	8	107	0	133	64	24	0	1	18	29	0	0	20	51	0	144	2	51	4	29	0	23	125	16	0	0	137	11	82	0	0	0	23	2	16	0	0	0
Otu119	Bacteria;Firmicutes;Bacilli;Lactobacillales;Streptococcaceae;Streptococcus	0	0	0	0	0	31	1	191	207	0	0	20	2	0	1	2	0	4	3	8	0	0	51	22	2	47	5	0	1	2	12	1	8	9	0	38	0	0	8	1	2	16	2	6	2	1	0	18
Otu120	Bacteria;Synergistetes;Synergistia;Synergistales;Synergistaceae;Fretibacterium;sp._oral_taxon_362;	1	40	14	26	138	84	88	37	44	338	198	38	15	253	428	14	50	1	0	91	28	1	31	18	93	154	12	229	340	14	2	180	502	1	107	0	22	99	149	7	176	0	8	12	16	0	34	0
Otu121	Bacteria;Fusobacteria;Fusobacteriia;Fusobacteriales;Leptotrichiaceae;Leptotrichia	17	95	0	0	0	2	4	0	0	1	1	0	0	1	1	0	0	0	205	105	173	0	170	67	69	31	0	165	31	3	0	63	0	2	0	0	1	6	0	0	0	0	241	104	3	0	0	0
Otu122	Bacteria;Firmicutes;Clostridia;Clostridiales;Peptostreptococcaceae_[XI]	65	12	27	106	34	6	20	9	0	51	89	8	24	11	17	0	71	0	62	40	37	3	32	5	13	36	0	15	166	6	23	26	102	0	79	0	8	18	3	68	14	1	12	29	13	3	24	0
Otu123	Bacteria;Firmicutes;Bacilli;Lactobacillales;Carnobacteriaceae;Granulicatella;elegans;	1	0	0	7	0	0	0	0	2	0	0	6	1	1	0	2	5	1	16	7	0	22	1	35	0	1	11	2	2	365	8	54	0	15	19	1	1	0	9	1	1	29	21	0	170	0	78	73
Otu124	Bacteria;Actinobacteria;Actinobacteria;Actinomycetales;Actinomycetaceae;Actinobaculum;sp._oral_taxon_183;	9	0	0	79	11	4	12	7	17	0	5	4	0	2	0	0	0	40	6	1	0	0	2	3	9	2	0	1	6	6	0	7	5	0	0	29	0	16	25	0	0	169	0	4	4	0	0	27
Otu125	Bacteria;Firmicutes;Bacilli;Lactobacillales;Lactobacillaceae;Lactobacillus	0	0	1	0	0	5	0	1	168	0	0	0	0	0	0	0	0	0	5	0	17	0	0	7	0	10	31	1	0	0	0	2	2	0	0	2	0	0	0	0	0	1	0	0	0	0	0	12
Otu126	Bacteria;Firmicutes;Negativicutes;Selenomonadales;Veillonellaceae;Selenomonas;flueggei;	32	165	4	6	290	138	96	128	0	79	96	178	43	230	123	43	14	1	57	90	10	1	42	32	14	91	1	61	112	23	11	35	114	33	23	0	115	317	121	88	30	0	20	49	31	2	10	0
Otu127	Bacteria;Firmicutes;Clostridia;Clostridiales;Peptostreptococcaceae_[XI];Peptostreptococcaceae_[XI][G-7];[Eubacterium]_yurii_subsps._yurii_&_margaretiae;	0	0	0	70	0	0	8	1	0	0	9	71	1	8	82	0	2	1	0	0	0	39	0	0	4	3	0	0	5	27	0	4	146	0	13	0	0	0	154	0	3	0	0	0	22	0	11	0
Otu128	Bacteria;Firmicutes;Clostridia;Clostridiales;Lachnospiraceae_[XIV];Lachnospiraceae_[G-8];sp._oral_taxon_500;	0	6	0	5	3	56	33	14	0	0	25	20	0	37	90	0	8	0	0	6	0	0	6	11	30	46	0	0	30	6	0	64	164	0	12	0	9	6	26	0	17	0	3	1	7	1	10	0
Otu129	Bacteria;Firmicutes;Clostridia;Clostridiales;Lachnospiraceae_[XIV];Catonella;morbi;	5	17	0	24	33	56	15	14	1	101	6	55	30	28	105	0	42	0	23	42	0	19	16	41	37	31	4	43	39	26	24	53	210	2	48	0	38	19	18	9	3	0	40	6	28	0	15	0
Otu130	Bacteria;Proteobacteria;Betaproteobacteria;Neisseriales;Neisseriaceae;Eikenella;corrodens;	6	4	17	720	52	27	62	0	4	33	5	134	36	41	3	18	109	2	9	35	24	18	16	52	41	6	2	25	19	50	10	14	30	18	72	0	4	51	68	30	2	0	16	3	47	11	21	0
Otu131	Bacteria;Proteobacteria;Betaproteobacteria;Neisseriales;Neisseriaceae;Neisseria	0	0	0	5	9	0	17	0	0	0	0	0	0	0	0	8	2	0	0	0	0	29	4	1	16	0	0	3	0	0	0	1	3	38	260	1	0	1	0	0	2	0	0	0	1	0	85	1
Otu132	Bacteria;Firmicutes;Clostridia;Clostridiales;Lachnospiraceae_[XIV];Oribacterium;sp._oral_taxon_078;	54	46	11	7	41	6	11	4	153	20	1	12	20	12	16	0	9	0	17	28	6	0	3	2	1	8	1	6	5	1	4	2	6	0	4	0	16	4	26	28	52	0	5	3	2	0	4	0
Otu133	Bacteria;Gracilibacteria_(GN02);GN02_[C-1];GN02_[O-1];GN02_[F-1];GN02_[G-1]	0	2	0	138	0	1	19	0	0	0	0	1	0	4	0	0	0	0	0	2	1	2	0	10	29	0	0	0	1	3	0	3	0	0	0	0	0	0	1	0	0	0	1	0	6	0	0	0
Otu134	Bacteria;Proteobacteria;Betaproteobacteria;Neisseriales;Neisseriaceae;Neisseria;bacilliformis;	0	3	55	0	19	17	72	0	0	0	1	0	160	0	0	0	20	0	0	19	47	0	57	55	46	2	0	0	0	0	22	0	0	0	14	0	1	1	1	108	3	0	0	0	1	64	6	0
Otu135	Bacteria;Proteobacteria;Gammaproteobacteria;Pasteurellales;Pasteurellaceae;Aggregatibacter	1	0	0	0	16	0	8	0	0	14	0	45	0	2	0	0	270	1	2	2	0	4	9	37	101	0	0	20	2	44	0	4	14	0	205	0	0	32	17	2	3	0	4	14	30	0	75	0
Otu136	Bacteria;Proteobacteria;Deltaproteobacteria;Desulfobacterales;Desulfobulbaceae;Desulfobulbus;sp._oral_taxon_041;	4	0	0	0	24	21	19	2	0	16	25	11	12	12	37	153	5	0	14	0	0	0	9	5	24	23	0	11	28	0	2	12	19	20	7	0	0	72	16	3	13	0	0	3	2	0	2	0
Otu137	Bacteria;Firmicutes;Clostridia;Clostridiales;Lachnospiraceae_[XIV];Butyrivibrio	0	0	0	0	0	15	37	0	0	0	1	16	0	2	0	0	0	0	0	0	0	0	0	11	12	0	0	0	0	9	0	2	0	0	0	0	0	0	48	0	0	0	0	0	13	0	0	0
Otu138	Bacteria;Bacteroidetes;Bacteroidetes_[C-1];Bacteroidetes_[O-1];Bacteroidetes_[F-1];Bacteroidetes_[G-3];sp._oral_taxon_365;	0	0	0	0	0	0	25	0	0	12	0	18	0	0	0	0	0	1	0	0	0	0	0	0	18	0	0	16	0	0	0	0	0	0	0	0	0	0	1	0	0	0	0	0	1	0	0	0
Otu139	Bacteria;Bacteroidetes;Bacteroidia;Bacteroidales;Prevotellaceae;Prevotella	10	0	0	0	0	38	10	16	1	0	7	1	95	0	23	145	1	0	8	0	0	0	0	13	8	8	3	0	4	0	13	0	16	100	0	0	0	0	4	2	0	0	0	0	2	0	0	0
Otu140	Bacteria;Synergistetes;Synergistia;Synergistales;Synergistaceae;Fretibacterium;fastidiosum;	0	0	0	14	53	40	7	17	0	44	58	13	161	104	196	2	5	0	12	0	6	0	19	8	8	39	0	25	92	0	18	89	121	0	30	0	0	34	16	7	80	0	0	9	5	1	9	0
Otu141	Bacteria;Proteobacteria;Betaproteobacteria;Neisseriales;Neisseriaceae;Kingella	0	3	0	739	33	36	145	0	0	3	2	154	3	1	0	26	4	48	1	55	7	92	43	251	392	6	0	15	12	188	34	50	20	25	12	58	8	3	156	62	1	75	5	1	143	76	7	45
Otu142	Bacteria;Firmicutes;Clostridia;Clostridiales;Lachnospiraceae_[XIV];Stomatobaculum	7	9	0	3	4	13	1	2	4	11	1	2	2	8	5	0	148	0	20	20	4	4	5	40	7	5	101	7	2	2	6	36	26	0	22	0	0	4	2	76	25	0	1	10	7	10	17	0
Otu143	Bacteria;Firmicutes;Negativicutes;Selenomonadales;Veillonellaceae;Dialister;invisus;	0	179	0	0	0	0	0	0	0	0	0	0	0	0	0	0	0	0	34	111	0	0	0	0	0	0	0	0	0	0	0	0	0	0	0	0	82	0	0	0	0	0	44	0	0	0	0	0
Otu144	Bacteria;Firmicutes;Erysipelotrichia;Erysipelotrichales;Erysipelotrichaceae	0	0	0	2	0	2	3	4	0	1	1	0	10	5	18	0	0	0	0	0	0	1	0	3	1	8	0	3	1	0	2	3	27	0	0	0	0	0	1	4	0	0	0	0	2	0	0	0
Otu145	Bacteria;Firmicutes;Clostridia;Clostridiales;Clostridiales_[F-1];Clostridiales_[F-1][G-1];sp._oral_taxon_093;	0	0	2	0	0	15	0	8	0	3	0	18	0	20	0	0	2	0	0	0	7	0	0	7	0	110	0	1	0	2	0	10	0	0	13	0	0	0	19	0	3	0	0	0	8	0	9	0
Otu146	Bacteria;Fusobacteria;Fusobacteriia;Fusobacteriales;Leptotrichiaceae;Leptotrichia	144	0	0	0	32	0	3	0	0	30	0	20	0	1	0	0	13	0	137	0	0	0	16	0	20	8	0	2	0	19	0	4	0	0	14	0	9	27	18	0	0	0	7	8	13	0	14	0
Otu147	Bacteria;Bacteroidetes;Bacteroidia;Bacteroidales;Prevotellaceae;Prevotella;sp._oral_taxon_317;	978	78	0	47	70	36	911	59	0	536	118	295	189	452	101	124	211	0	334	64	0	1	10	50	232	54	1	83	162	84	35	93	88	49	90	0	118	26	246	9	121	0	36	6	128	1	92	0
Otu148	Bacteria;Saccharibacteria_(TM7);TM7_[C-1];TM7_[O-1];TM7_[F-1];TM7_[G-1]	0	0	0	49	48	27	36	4	0	0	0	3	0	111	0	0	0	1	0	0	0	2	13	50	17	7	0	0	6	4	0	12	0	0	0	0	0	9	9	0	0	0	0	2	11	0	0	0
Otu149	Bacteria;Bacteroidetes;Bacteroidetes_[C-1];Bacteroidetes_[O-1];Bacteroidetes_[F-1];Bacteroidetes_[G-3]	0	32	0	0	0	15	17	15	0	8	70	2	0	8	38	2	0	0	0	41	0	0	5	6	13	33	0	7	67	1	0	3	40	0	0	0	65	1	12	0	0	0	21	3	3	0	0	0
Otu150	Bacteria;Proteobacteria;Deltaproteobacteria;Desulfovibrionales;Desulfovibrionaceae;Desulfovibrio	0	0	0	0	0	0	0	0	0	0	0	0	1	76	58	0	0	0	0	0	0	0	0	0	0	1	0	0	0	0	0	38	85	0	0	0	0	0	0	0	0	0	0	0	0	0	0	0
Otu151	Bacteria;Bacteroidetes;Bacteroidia;Bacteroidales;Prevotellaceae;Prevotella;multisaccharivorax;	0	1	0	0	0	0	0	176	0	0	0	1	0	0	2	0	0	0	35	0	0	0	1	0	2	270	0	0	0	7	0	0	7	0	0	0	0	0	10	0	0	0	3	9	3	1	0	0
Otu152	Bacteria;Actinobacteria;Actinobacteria;Corynebacteriales;Corynebacteriaceae;Corynebacterium;durum;	0	1	0	65	7	14	5	0	0	8	0	6	1	0	0	0	0	63	2	2	0	2	6	13	66	1	0	3	7	6	1	7	4	0	1	96	0	4	6	0	0	10	0	2	6	0	3	148
Otu153	Bacteria;Saccharibacteria_(TM7);TM7_[C-1];TM7_[O-1];TM7_[F-1];TM7_[G-3];sp._oral_taxon_351;	34	0	0	11	22	13	0	10	9	8	0	28	19	25	28	0	3	0	121	1	13	22	70	92	8	38	100	16	22	65	69	63	7	0	48	0	0	4	31	0	6	0	4	56	172	0	17	0
Otu154	Bacteria;Bacteroidetes;Bacteroidia;Bacteroidales;Prevotellaceae;Alloprevotella	0	2	0	2	0	0	0	0	7	0	0	0	0	0	0	0	0	0	2	6	22	10	6	4	0	6	40	2	0	1	1	5	1	0	12	0	1	0	0	0	0	0	1	4	2	0	12	0
Otu155	Unassigned	0	0	0	0	0	1	0	0	0	0	0	0	0	0	0	0	0	0	22	0	0	0	1	84	2	1	0	0	0	0	4	0	0	0	18	0	0	0	1	0	0	0	0	0	1	0	0	0
Otu156	Unassigned	0	0	0	0	0	0	0	0	0	0	39	12	0	0	0	0	0	0	0	0	0	0	0	0	0	0	0	1	33	5	0	0	0	0	0	0	0	0	75	0	0	0	0	0	2	0	0	0
Otu157	Bacteria;Bacteroidetes;Bacteroidia;Bacteroidales;Prevotellaceae;Prevotella	8	20	0	0	0	44	25	14	0	98	0	64	0	7	3	0	14	0	16	45	0	0	0	22	24	15	0	26	3	19	0	4	10	0	32	0	36	0	72	0	51	0	33	1	9	0	30	0
Otu158	Bacteria;Spirochaetes;Spirochaetia;Spirochaetales;Spirochaetaceae;Treponema;sp._oral_taxon_490;	0	0	0	0	0	0	32	0	0	91	1	93	0	0	0	0	0	0	0	0	0	0	1	1	19	0	0	50	0	31	0	0	0	0	0	0	0	1	90	0	0	0	0	0	38	0	0	0
Otu159	Bacteria;Firmicutes;Clostridia;Clostridiales;Lachnospiraceae_[XIV];Oribacterium;parvum;	2	0	0	0	1	4	11	0	12	0	0	2	0	1	0	0	58	1	43	6	78	20	56	57	25	59	43	4	73	11	57	37	16	5	64	0	0	2	8	24	5	0	29	39	35	31	27	1
Otu160	Bacteria;Spirochaetes;Spirochaetia;Spirochaetales;Spirochaetaceae;Treponema	0	0	0	0	0	0	1	12	0	22	5	12	0	84	0	0	5	0	0	0	0	0	0	0	1	25	0	16	8	0	0	7	0	0	20	0	0	0	4	0	23	0	0	0	1	0	15	0
Otu161	Bacteria;Firmicutes;Clostridia;Clostridiales;Peptoniphilaceae	0	0	0	0	0	1	0	0	0	9	0	1	0	0	106	0	0	0	0	0	0	0	0	1	0	0	0	13	0	1	0	0	85	0	0	0	0	0	0	0	0	0	0	0	1	0	0	0
Otu162	Bacteria;Bacteroidetes;Flavobacteriia;Flavobacteriales;Flavobacteriaceae;Capnocytophaga;haemolytica;	0	0	0	0	0	0	0	0	0	0	0	4	0	0	0	0	0	0	0	0	0	0	0	0	0	0	0	1	1	80	0	0	0	0	0	0	0	0	1	0	0	0	0	0	26	0	0	0
Otu163	Bacteria;Bacteroidetes;Bacteroidia;Bacteroidales;Prevotellaceae;Prevotella	0	0	0	0	0	0	1	271	0	0	0	0	0	62	0	0	0	0	0	0	0	0	0	0	56	155	0	1	0	14	0	82	0	0	0	0	0	0	1	0	0	0	0	0	36	0	0	0
Otu164	Bacteria;Bacteroidetes;Bacteroidia;Bacteroidales;Prevotellaceae;Prevotella	0	35	0	124	0	13	0	12	0	0	0	0	0	1	19	0	0	0	0	59	0	5	6	15	10	18	0	0	0	2	0	1	8	0	0	0	33	0	2	1	0	0	10	0	1	0	0	0
Otu165	Bacteria;Firmicutes;Clostridia;Clostridiales;Lachnospiraceae_[XIV];Lachnoanaerobaculum;orale;	19	21	1	15	43	32	73	21	0	57	12	80	9	26	15	3	106	4	34	33	66	20	22	23	22	33	7	12	19	17	10	27	29	7	64	17	10	74	83	72	18	40	19	30	36	27	13	12
Otu166	Bacteria;Proteobacteria;Deltaproteobacteria;Desulfovibrionales;Desulfovibrionaceae;Desulfovibrio	0	0	0	0	0	0	1	49	0	78	0	17	0	36	0	0	1	1	0	0	0	0	0	0	6	49	1	79	0	4	0	48	0	0	6	0	0	0	61	0	8	0	0	0	3	0	4	0
Otu167	Bacteria;Firmicutes;Clostridia;Clostridiales;Peptostreptococcaceae_[XI];Peptostreptococcaceae_[XI][G-7];sp._oral_taxon_081;	0	0	0	0	0	20	3	12	0	1	0	0	0	81	0	0	0	0	0	0	0	0	0	4	11	12	0	0	0	0	0	46	0	0	0	0	0	0	0	0	0	0	0	0	0	0	0	0
Otu168	Bacteria;Bacteroidetes;Bacteroidetes_[C-1];Bacteroidetes_[O-1];Bacteroidetes_[F-1];Bacteroidetes_[G-3];sp._oral_taxon_365;	6	46	0	0	9	19	12	31	0	17	36	44	5	7	36	0	0	0	20	53	0	0	4	26	4	31	0	24	61	6	3	3	65	0	0	0	133	1	35	1	0	0	37	1	12	0	0	0
Otu169	Bacteria;Bacteroidetes;Bacteroidia;Bacteroidales;Bacteroidaceae;Bacteroides;heparinolyticus;	0	0	0	0	0	43	0	20	0	0	0	45	0	77	53	0	0	1	0	0	0	0	0	13	0	80	0	1	1	14	0	47	62	0	0	0	0	0	43	0	0	0	0	0	25	0	0	0
Otu170	Bacteria;Spirochaetes;Spirochaetia;Spirochaetales;Spirochaetaceae;Treponema	0	0	0	0	0	0	7	0	0	0	2	50	0	0	0	0	0	1	0	0	0	0	0	0	66	0	0	0	45	9	0	0	0	0	0	0	0	0	6	0	0	0	0	0	9	0	0	0
Otu172	Bacteria;Firmicutes;Clostridia;Clostridiales;Peptoniphilaceae;Peptoniphilaceae_[G-1];sp._oral_taxon_113;	1	0	0	0	0	1	28	22	0	30	38	15	1	0	0	81	0	0	9	0	0	0	0	0	35	49	0	14	68	6	0	0	2	19	0	0	0	0	44	0	0	0	0	0	0	0	0	0
Otu173	Bacteria;Firmicutes;Clostridia;Clostridiales;Lachnospiraceae_[XIV]	23	0	0	96	34	8	54	2	0	24	2	68	0	21	1	0	4	1	8	0	0	18	4	4	4	5	0	4	3	11	0	3	11	0	3	0	0	42	30	0	0	0	0	4	4	0	7	0
Otu174	Bacteria;Firmicutes;Clostridia;Clostridiales;Peptostreptococcaceae_[XI];Peptostreptococcus;stomatis;	1	11	0	2	5	1	4	4	0	13	3	2	0	26	4	12	0	1	3	11	0	9	5	0	1	2	0	8	28	1	7	23	20	11	8	0	5	1	0	0	1	0	6	1	13	0	0	0
Otu175	Bacteria;Firmicutes;Bacilli;Lactobacillales;Streptococcaceae;Streptococcus	14	5	16	9	14	20	1	3	40	60	8	6	44	9	11	8	7	1	19	22	11	3	71	63	12	25	15	55	22	3	76	46	99	13	7	0	3	3	3	85	4	1	6	13	2	11	4	0
Otu176	Bacteria;Spirochaetes;Spirochaetia;Spirochaetales;Spirochaetaceae;Treponema	0	0	0	0	0	0	0	0	0	0	0	131	0	0	0	0	0	0	0	0	0	0	0	0	0	0	0	0	0	62	0	0	0	0	0	0	0	0	126	0	0	0	0	0	64	0	0	0
Otu177	Bacteria;Bacteroidetes;Bacteroidia;Bacteroidales;Prevotellaceae;Prevotella;sp._oral_taxon_305;	0	0	0	0	0	0	0	0	0	0	0	0	0	0	0	0	0	0	3	23	0	0	56	18	2	5	71	14	1	0	35	0	0	0	0	0	0	0	0	27	0	0	88	90	2	14	7	0
Otu178	Bacteria;Actinobacteria;Actinobacteria;Actinomycetales;Actinomycetaceae;Actinobaculum;sp._oral_taxon_183;	0	0	60	0	0	0	0	0	0	2	0	0	0	0	0	0	14	0	0	0	22	0	0	0	0	0	0	1	2	0	0	0	0	0	3	0	0	0	0	0	0	0	0	0	0	0	0	1
Otu179	Bacteria;Bacteroidetes;Bacteroidia;Bacteroidales;Prevotellaceae;Alloprevotella;rava;	2	9	0	91	6	42	0	65	0	3	55	23	1	17	78	0	0	0	4	17	1	2	3	20	1	45	0	51	14	26	0	8	85	0	0	0	16	5	45	1	0	0	6	80	161	0	0	0
Otu180	Bacteria;Firmicutes;Clostridia;Clostridiales;Peptostreptococcaceae_[XI];Peptostreptococcaceae_[XI][G-4]	0	2	0	0	2	4	3	5	0	13	16	1	3	20	17	0	0	0	0	4	2	0	3	1	0	3	0	3	53	0	1	5	22	0	11	0	4	3	4	2	1	0	3	3	1	0	1	0
Otu181	Bacteria;Firmicutes;Clostridia;Clostridiales;Ruminococcaceae;Ruminococcaceae_[G-2];sp._oral_taxon_085;	3	19	0	0	10	4	11	4	0	0	0	11	0	1	2	0	0	1	39	49	48	10	51	55	2	19	1	0	6	30	0	18	9	3	2	0	25	12	4	0	0	0	31	48	30	21	0	0
Otu182	Bacteria;Firmicutes;Bacilli;Lactobacillales	0	0	4	0	0	0	0	0	5	0	0	0	0	0	0	0	0	0	7	0	74	0	0	0	0	7	1	0	0	0	0	0	0	0	0	0	0	0	0	0	0	0	0	0	0	0	0	0
Otu183	Bacteria;Proteobacteria;Epsilonproteobacteria;Campylobacterales;Campylobacteraceae;Campylobacter;rectus;	1	39	22	127	210	632	312	275	124	103	10	248	120	135	101	30	67	45	3	34	57	39	56	347	266	1195	7	78	6	89	3	106	160	28	103	112	6	142	205	50	45	48	11	31	66	9	82	71
Otu184	Bacteria;Actinobacteria;Coriobacteriia;Coriobacteriales;Coriobacteriaceae;Slackia;exigua;	0	10	0	0	1	1	0	9	1	0	0	0	3	0	8	0	0	0	1	6	0	0	0	0	0	10	47	2	1	0	2	0	0	0	1	0	3	0	0	1	0	0	1	1	0	0	1	0
Otu185	Bacteria;Bacteroidetes;Bacteroidia;Bacteroidales;Prevotellaceae;Prevotella;sp._oral_taxon_315;	2	0	0	4	9	0	0	0	0	0	0	1	0	15	47	0	0	0	2	0	0	9	9	0	0	2	0	1	0	2	0	6	58	0	0	0	0	3	1	0	0	0	0	1	3	0	0	0
Otu186	Bacteria;Bacteroidetes;Flavobacteriia;Flavobacteriales;Flavobacteriaceae;Bergeyella	11	2	0	16	8	3	38	0	0	35	2	48	2	13	0	8	1	0	2	9	1	1	4	26	71	0	0	23	8	41	1	8	11	31	5	0	2	22	14	0	1	0	2	2	24	0	7	0
Otu187	Bacteria;Bacteroidetes;Bacteroidetes_[C-2];Bacteroidetes_[O-2];Bacteroidetes_[F-2];Bacteroidetes_[G-6];sp._oral_taxon_516;	0	0	0	0	0	0	42	0	0	0	0	0	0	0	0	0	0	0	0	0	0	0	0	1	47	0	0	0	0	0	0	0	0	0	0	0	0	0	0	0	0	0	0	0	0	0	0	0
Otu188	Bacteria;Bacteroidetes;Bacteroidia;Bacteroidales;Prevotellaceae;Alloprevotella;sp._oral_taxon_912;	0	0	0	0	2	3	17	3	0	0	0	93	0	18	1	0	1	0	0	0	0	0	0	3	8	12	0	0	0	18	0	3	0	0	0	0	0	1	64	0	0	0	0	0	38	0	0	0
Otu189	Bacteria;Firmicutes;Clostridia;Clostridiales;Peptococcaceae;Peptococcus;sp._oral_taxon_167;	7	23	0	6	0	2	3	0	0	0	17	5	0	0	6	0	1	1	13	53	0	4	0	0	1	5	0	0	34	2	0	4	10	0	3	0	44	0	15	0	0	0	18	0	3	0	0	0
Otu190	Bacteria;Firmicutes;Clostridia;Clostridiales;Lachnospiraceae_[XIV];Lachnoanaerobaculum;orale;	2	0	0	0	1	0	4	0	0	3	1	0	0	0	0	0	0	2	0	0	0	0	0	3	0	0	0	2	1	0	0	2	4	0	0	0	0	0	0	0	0	0	0	0	0	0	2	0
Otu191	Bacteria;Firmicutes;Clostridia;Clostridiales;Peptostreptococcaceae_[XI];Mogibacterium	0	0	0	0	0	12	1	5	0	0	0	2	0	16	0	0	3	0	0	0	0	0	0	3	6	19	0	0	0	0	0	79	0	0	11	0	0	0	2	0	2	0	0	0	2	0	9	0
Otu192	Bacteria;Chloroflexi;Anaerolineae;Anaerolineales;Anaerolineaceae;Anaerolineae_[G-1];sp._oral_taxon_439;	0	3	0	0	5	1	0	0	0	0	1	1	2	0	0	44	0	0	0	0	0	0	0	0	0	0	0	0	0	0	0	0	1	6	0	0	2	1	5	1	0	0	1	0	0	0	0	0
Otu193	Bacteria;Bacteroidetes;Bacteroidia;Bacteroidales;Prevotellaceae;Prevotella;saccharolytica;	46	2	0	0	26	17	59	2	0	32	1	81	0	21	4	3	12	0	28	4	0	0	7	16	52	5	0	9	2	22	0	3	45	8	5	0	8	36	40	0	0	0	9	4	8	0	13	0
Otu194	Unassigned	0	0	0	0	0	0	0	0	0	0	0	13	0	0	0	0	27	0	0	0	0	0	0	0	0	0	0	1	0	0	0	0	0	0	56	0	0	0	9	1	0	0	0	0	2	0	19	0
Otu195	Bacteria;Firmicutes;Erysipelotrichia;Erysipelotrichales;Erysipelotrichaceae;Eggerthia;catenaformis;	0	0	0	1	0	3	0	7	0	0	0	0	0	0	0	0	0	0	0	0	0	0	0	2	0	0	0	2	1	0	0	0	0	0	0	0	0	0	0	0	0	0	0	0	1	0	1	0
Otu196	Unassigned	0	0	0	0	0	0	0	0	0	0	0	0	0	16	34	0	0	0	0	0	0	0	0	0	0	0	0	0	0	0	0	5	26	0	0	0	0	0	0	0	0	0	0	0	0	0	0	0
Otu197	Bacteria;Spirochaetes;Spirochaetia;Spirochaetales;Spirochaetaceae;Treponema	0	0	0	0	0	0	7	0	0	0	0	48	0	0	0	0	0	0	0	0	0	0	0	0	6	0	0	0	0	4	0	0	0	0	0	0	0	0	17	0	0	0	0	0	5	0	0	0
Otu198	Bacteria;Firmicutes;Clostridia;Clostridiales;Peptostreptococcaceae_[XI];Peptostreptococcaceae_[XI][G-1]	1	20	1	18	18	4	0	10	3	9	0	10	6	1	12	0	6	1	8	14	9	3	2	12	1	6	48	14	10	1	29	13	9	0	25	0	9	16	4	0	20	0	7	25	10	0	14	0
Otu199	Bacteria;Firmicutes;Clostridia;Clostridiales;Peptostreptococcaceae_[XI];Peptostreptococcaceae_[XI][G-6]	0	1	0	0	1	1	1	0	7	3	0	3	2	4	10	13	0	0	1	0	6	0	2	6	2	8	0	3	0	1	1	12	19	2	9	0	0	0	3	7	0	1	1	0	1	0	2	1
Otu200	Bacteria;Bacteroidetes;Bacteroidia;Bacteroidales;Porphyromonadaceae;Porphyromonas;uenonis;	0	37	3	0	0	0	0	0	0	0	0	0	0	0	0	0	0	0	0	34	11	0	0	0	0	0	0	0	0	1	0	0	0	0	0	0	31	0	0	0	0	0	15	0	3	0	0	0
Otu201	Bacteria;Firmicutes;Clostridia;Clostridiales;Lachnospiraceae_[XIV]	1	61	1	12	18	35	2	11	0	2	0	0	0	0	4	0	0	0	18	49	1	0	2	30	2	4	5	0	1	0	1	2	5	0	0	0	12	0	5	0	3	0	8	6	17	1	1	0
Otu202	Bacteria;Firmicutes;Clostridia;Clostridiales;Lachnospiraceae_[XIV]	0	0	0	0	0	6	2	0	0	0	0	0	0	6	0	0	0	0	0	0	0	0	0	8	2	0	0	0	18	0	0	20	0	0	0	0	0	0	0	0	0	0	0	0	0	0	0	0
Otu203	Bacteria;Firmicutes;Clostridia;Clostridiales;Lachnospiraceae_[XIV];Oribacterium;sp._oral_taxon_102;	0	4	0	1	0	3	0	9	0	1	0	5	0	0	6	0	0	0	0	8	4	0	0	3	0	2	0	1	0	3	0	0	5	0	0	0	4	0	10	0	0	0	2	0	33	0	0	0
Otu204	Bacteria;Firmicutes;Erysipelotrichia;Erysipelotrichales;Erysipelotrichaceae;Solobacterium;moorei;	8	26	2	21	7	39	7	4	13	4	0	3	3	2	31	0	6	0	21	26	22	16	15	21	3	12	45	8	1	9	32	9	13	2	32	0	9	3	8	0	17	0	16	15	16	0	12	0
Otu205	Bacteria;Proteobacteria;Betaproteobacteria;Burkholderiales;Burkholderiaceae;Burkholderia;cepacia;	0	0	1	43	8	2	6	0	0	1	1	8	0	0	0	0	0	0	0	0	0	0	0	3	3	0	0	0	0	1	0	1	0	0	1	0	0	12	18	0	0	0	0	0	0	0	0	0
Otu206	Unassigned	0	0	0	0	0	0	9	0	0	0	0	10	0	0	0	0	0	0	0	0	0	34	0	0	6	0	0	0	0	1	0	0	0	0	5	0	0	0	0	0	2	0	0	0	3	0	3	0
Otu207	Bacteria;Saccharibacteria_(TM7);TM7_[C-1];TM7_[O-1];TM7_[F-1];TM7_[G-1]	0	0	0	4	0	0	0	0	0	0	0	38	0	0	0	0	0	0	0	0	0	1	0	3	0	0	0	0	0	2	0	0	12	0	1	0	0	0	13	0	0	0	0	0	4	0	2	0
Otu208	Bacteria;Proteobacteria;Gammaproteobacteria;Pasteurellales;Pasteurellaceae;Haemophilus;sp._oral_taxon_908;	0	0	1	4	0	0	1	0	0	0	1	12	0	0	0	0	0	0	7	0	6	21	0	0	32	0	6	12	12	57	2	2	0	5	2	0	0	0	2	0	0	0	0	4	129	0	0	0
Otu209	Bacteria;Bacteroidetes;Flavobacteriia;Flavobacteriales;Flavobacteriaceae;Capnocytophaga;haemolytica;	0	0	0	0	0	0	44	0	0	0	0	0	0	8	1	0	0	0	0	0	0	0	0	0	8	0	0	0	0	0	0	2	20	0	0	0	0	0	0	0	0	0	0	0	0	0	0	0
Otu210	Unassigned	0	0	0	0	0	0	0	0	0	0	0	0	0	0	28	0	0	0	0	0	0	0	0	0	0	0	0	0	0	0	0	0	28	0	0	0	0	0	0	0	0	0	0	0	0	0	0	0
Otu211	Bacteria;Bacteroidetes;Bacteroidia;Bacteroidales;Prevotellaceae;Prevotella;maculosa;	78	88	4	53	211	291	98	200	2	96	20	214	117	147	116	19	7	0	107	123	1	0	25	151	78	149	1	58	44	30	17	32	119	21	17	0	157	227	193	101	100	0	60	31	16	10	22	0
Otu212	Bacteria;Bacteroidetes;Bacteroidia;Bacteroidales;Prevotellaceae;Prevotella	0	5	0	18	24	1	1	8	0	1	0	11	0	28	34	1	0	0	0	9	0	0	2	6	0	16	0	2	0	1	0	2	57	0	0	0	13	5	12	0	0	0	5	1	3	0	0	0
Otu213	Bacteria;Actinobacteria;Actinobacteria;Actinomycetales;Actinomycetaceae;Actinomyces;	0	0	5	1	1	2	1	0	3	0	0	1	0	0	0	1	0	15	1	0	0	0	0	1	8	0	0	1	1	0	0	0	2	0	1	6	0	3	2	1	0	40	2	0	1	0	0	7
Otu214	Bacteria;Firmicutes;Erysipelotrichia;Erysipelotrichales;Erysipelotrichaceae;Erysipelotrichaceae_[G-1]	0	29	1	6	3	4	0	4	0	0	0	0	0	0	12	0	1	0	3	24	1	0	0	3	0	5	0	0	1	0	0	0	15	0	3	0	18	0	1	0	21	0	7	0	1	0	2	0
Otu215	Bacteria;Actinobacteria;Actinobacteria;Bifidobacteriales;Bifidobacteriaceae;Bifidobacterium	0	24	6	0	0	0	0	1	0	0	0	0	0	0	1	6	0	0	1	24	3	0	0	2	0	4	2	0	0	0	0	0	4	1	0	0	1	0	0	0	0	0	2	0	1	0	0	0
Otu216	Bacteria;Firmicutes;Mollicutes;Mollicutes_[O-2];Mollicutes_[F-2];Mollicutes_[G-2];sp._oral_taxon_906;	0	0	0	0	0	0	1	3	0	0	0	0	0	8	0	0	0	0	0	0	0	0	0	0	3	31	0	0	0	0	0	3	0	0	0	0	0	0	0	0	0	0	0	0	0	0	0	0
Otu217	Bacteria;Gracilibacteria_(GN02);GN02_[C-2];GN02_[O-2];GN02_[F-2];GN02_[G-2];sp._oral_taxon_873;	0	0	0	0	0	0	0	0	0	0	0	1	0	0	0	0	1	0	0	0	0	0	0	12	0	0	0	0	0	15	0	0	0	0	17	0	0	0	1	0	1	0	0	0	22	0	23	0
Otu218	Bacteria;Saccharibacteria_(TM7);TM7_[C-1];TM7_[O-1];TM7_[F-1]	0	0	0	0	0	0	6	0	0	0	0	4	0	0	0	0	0	0	0	0	0	0	0	0	27	0	0	0	0	5	0	0	0	0	0	0	0	0	1	0	0	0	0	0	18	0	0	0
Otu219	Bacteria;Proteobacteria;Gammaproteobacteria;Enterobacteriales;Enterobacteriaceae	0	1	0	0	0	0	0	0	0	0	0	0	0	0	0	0	0	0	0	27	0	0	0	0	0	0	0	0	0	0	0	0	0	0	0	0	0	0	0	0	0	0	2	0	0	0	0	0
Otu220	Bacteria;Firmicutes;Bacilli;Lactobacillales;Lactobacillaceae;Lactobacillus	0	0	10	0	0	0	0	0	5	0	0	0	0	0	0	0	0	1	0	1	39	0	0	0	0	0	2	0	0	0	0	0	0	0	0	1	0	0	0	0	0	0	0	0	0	0	0	7
Otu221	Bacteria;Bacteroidetes;Bacteroidia;Bacteroidales;Prevotellaceae;Alloprevotella	0	0	0	0	0	0	0	0	0	0	0	4	0	0	0	0	0	0	0	0	0	0	0	0	0	0	0	0	1	14	0	0	0	0	0	0	0	0	25	0	0	0	0	0	1	0	0	0
Otu222	Bacteria;Proteobacteria;Deltaproteobacteria;Desulfovibrionales;Desulfovibrionaceae;Desulfovibrio;fairfieldensis;	0	0	3	0	0	0	0	0	0	0	0	0	0	0	0	0	0	0	0	0	33	0	0	0	0	0	0	0	0	0	0	0	0	0	0	0	0	0	0	0	0	0	0	0	0	0	0	0
Otu223	Bacteria;Firmicutes;Clostridia;Clostridiales;Lachnospiraceae_[XIV]	0	0	0	0	0	0	0	2	0	0	0	0	0	0	9	0	0	0	0	0	0	0	0	0	0	1	0	0	0	0	0	0	25	0	0	0	0	0	0	0	0	0	0	0	0	0	0	0
Otu224	Unassigned	0	0	0	0	0	0	0	0	0	0	0	0	0	0	0	0	0	6	0	0	0	0	0	0	0	0	0	0	0	0	0	0	0	0	0	6	0	0	0	0	0	1	0	0	0	0	0	62
Otu225	Bacteria;Actinobacteria;Actinobacteria;Actinomycetales;Actinomycetaceae;Actinomyces;graevenitzii;	0	0	0	0	0	0	0	0	0	0	0	0	0	0	0	0	0	0	1	11	19	0	15	18	1	1	22	2	0	0	10	26	0	0	2	0	0	0	0	0	1	0	11	6	3	1	8	0
Otu226	Bacteria;Firmicutes;Clostridia;Clostridiales;Eubacteriaceae_[XV]	0	0	0	0	2	6	1	1	4	0	0	3	2	2	2	19	0	0	0	10	14	0	0	12	13	17	2	1	3	1	1	13	3	7	0	0	1	0	0	1	0	0	2	0	1	0	0	0
Otu227	Bacteria;Firmicutes;Clostridia;Clostridiales;Lachnospiraceae_[XIV];Johnsonella	0	2	0	0	0	0	2	0	0	0	0	6	0	1	2	0	1	0	0	7	0	0	0	0	6	0	0	0	3	7	0	1	17	0	5	0	1	0	5	0	0	0	2	0	5	0	2	0
Otu228	Bacteria;Bacteroidetes;Bacteroidia;Bacteroidales;Prevotellaceae;Prevotella	0	8	15	0	0	0	0	19	0	46	0	1	0	0	0	0	0	0	1	9	54	0	0	0	0	18	0	24	0	2	0	0	0	0	0	0	3	0	12	0	0	0	6	0	2	0	0	0
Otu229	Bacteria;Firmicutes;Clostridia;Clostridiales;Peptostreptococcaceae_[XI]	0	0	0	0	0	0	0	2	0	0	0	0	0	0	0	0	0	0	0	0	0	0	0	0	0	25	0	0	0	0	0	0	0	0	0	0	0	0	0	0	0	0	0	0	0	0	0	0
Otu230	Bacteria;Proteobacteria;Betaproteobacteria;Burkholderiales;Comamonadaceae;Ottowia;sp._oral_taxon_894;	0	0	0	17	0	0	4	0	26	3	0	1	0	0	2	0	1	0	0	0	0	0	0	0	2	0	0	1	0	0	0	0	1	0	0	0	0	0	6	0	1	0	0	0	1	0	0	0
Otu231	Bacteria;Firmicutes;Clostridia;Clostridiales;Peptostreptococcaceae_[XI]	0	0	0	0	0	0	1	9	0	0	6	0	0	0	0	0	0	0	0	0	0	0	0	0	0	17	0	0	7	0	0	0	0	0	0	0	0	0	0	0	0	0	0	0	0	0	0	0
Otu232	Bacteria;Actinobacteria;Actinobacteria;Actinomycetales;Actinomycetaceae;Actinomyces;	5	3	0	5	2	1	11	1	32	0	5	4	0	1	0	0	5	1	5	3	0	0	1	2	7	0	0	2	5	2	0	0	3	2	0	15	1	5	0	0	9	11	3	0	1	0	0	6
Otu233	Bacteria;Proteobacteria;Gammaproteobacteria;Enterobacteriales;Enterobacteriaceae;Klebsiella;pneumoniae;	0	0	0	0	0	0	0	0	0	0	0	0	0	0	0	0	0	0	0	0	12	0	0	0	0	0	0	0	0	0	0	0	0	0	0	0	0	0	0	0	0	0	40	0	0	0	0	0
Otu234	Bacteria;Firmicutes;Clostridia;Clostridiales;Peptostreptococcaceae_[XI];Peptostreptococcaceae_[XI][G-2];sp._oral_taxon_091;	2	1	0	1	2	3	0	2	0	4	14	0	1	16	11	0	1	0	4	4	0	0	1	1	0	0	0	2	10	0	0	5	6	0	1	0	1	4	1	0	2	0	0	2	0	0	1	0
Otu235	Bacteria;Firmicutes;Bacilli;Bacillales;Staphylococcaceae;Staphylococcus	0	0	0	0	0	1	0	0	0	0	0	0	0	0	0	0	0	0	1	1	1	0	0	1	0	0	1	1	2	0	0	0	1	0	0	10	0	0	0	0	0	0	0	0	1	0	0	36
Otu236	Bacteria;Firmicutes;Clostridia;Clostridiales;Syntrophomonadaceae_[VIII];Syntrophomonadaceae_[VIII][G-1];sp._oral_taxon_435;	0	0	0	0	0	0	9	15	0	0	0	0	0	0	0	0	0	0	0	0	0	0	0	0	7	11	0	0	0	0	0	0	0	0	0	0	0	0	0	0	0	0	0	0	0	0	0	0
Otu237	Bacteria;Firmicutes;Clostridia;Clostridiales;Lachnospiraceae_[XIV];Butyrivibrio	0	0	0	0	0	0	0	0	0	0	0	0	0	0	0	0	0	0	1	0	0	0	12	0	0	3	0	5	1	0	0	6	0	0	18	0	0	0	0	0	0	0	0	19	3	0	2	0
Otu238	Bacteria;Firmicutes;Clostridia;Clostridiales;Peptostreptococcaceae_[XI]	0	0	0	0	0	0	0	0	0	0	0	29	0	0	0	0	0	0	0	0	0	0	0	0	0	0	0	0	0	10	0	0	0	0	0	0	0	0	3	0	0	0	0	0	4	0	0	0
Otu239	Unassigned	0	12	0	0	5	0	0	13	0	0	3	1	0	2	2	0	0	0	2	10	0	0	1	1	0	10	0	0	4	0	0	0	7	0	1	0	4	0	3	0	24	0	4	0	0	0	0	0
Otu240	Bacteria;Bacteroidetes;Bacteroidia;Bacteroidales;Prevotellaceae;Prevotella	0	7	0	0	0	3	0	2	0	0	0	2	0	0	0	0	0	0	10	0	0	0	1	41	0	7	0	0	0	15	0	0	3	0	0	0	3	0	2	0	0	0	2	23	47	0	0	0
Otu241	Bacteria;Spirochaetes;Spirochaetia;Spirochaetales;Spirochaetaceae;Treponema;parvum;	2	0	0	4	0	8	2	9	0	13	17	1	1	13	15	0	1	0	3	0	2	0	0	0	2	6	1	4	18	2	0	15	15	0	2	0	0	0	6	0	8	0	0	0	1	0	0	0
Otu242	Bacteria;Firmicutes;Negativicutes;Selenomonadales;Veillonellaceae;Selenomonas;sputigena;	0	0	0	0	0	0	4	22	0	0	0	1	0	0	0	0	0	0	0	0	0	0	0	0	0	6	0	1	1	2	0	0	0	0	0	0	0	0	1	0	0	0	0	0	0	0	0	0
Otu243	Bacteria;Firmicutes;Clostridia;Clostridiales;Lachnospiraceae_[XIV];Shuttleworthia;satelles;	0	0	0	0	0	0	0	0	0	0	0	10	0	0	0	0	0	0	0	0	0	0	0	0	0	0	0	0	0	6	0	0	0	0	0	0	0	0	21	0	0	0	0	0	4	0	0	0
Otu244	Bacteria;Bacteroidetes;Bacteroidia;Bacteroidales;Prevotellaceae;Prevotella;sp._oral_taxon_317;	2	5	0	4	9	5	0	1	1	36	0	5	32	0	4	41	0	0	1	4	0	0	0	6	0	1	25	0	1	42	1	0	6	4	0	0	2	2	44	2	3	0	0	0	10	0	0	0
Otu245	Bacteria;Firmicutes;Bacilli;Lactobacillales;Lactobacillaceae;Lactobacillus	0	0	0	0	0	0	0	0	2	0	0	0	0	0	0	4	0	0	0	3	22	0	0	3	0	0	9	0	0	0	0	0	0	3	0	4	0	0	0	0	0	1	0	0	0	0	0	18
Otu246	Bacteria;Bacteroidetes;Bacteroidia;Bacteroidales;Prevotellaceae;Prevotella;sp._oral_taxon_292;	0	22	0	0	38	10	0	2	0	0	0	0	0	1	1	0	0	0	3	10	0	0	3	4	0	4	0	0	0	0	0	1	0	0	0	0	3	12	0	0	0	0	2	1	0	0	0	0
Otu247	Bacteria;Actinobacteria;Actinobacteria;Actinomycetales;Actinomycetaceae;Actinomyces;	9	2	11	3	4	5	0	3	11	0	13	0	3	2	0	10	1	1	19	5	0	0	1	0	0	1	1	1	3	0	0	1	2	6	0	1	2	10	0	19	8	3	2	0	0	0	0	3
Otu248	Bacteria;Firmicutes;Clostridia;Clostridiales;Peptoniphilaceae;Peptoniphilus;lacrimalis;	0	2	0	0	0	1	0	0	0	0	0	0	0	0	0	26	0	0	0	7	0	0	0	2	0	0	0	0	0	0	0	0	0	7	1	0	0	0	0	0	17	0	0	0	0	0	0	0
Otu249	Bacteria;Firmicutes;Clostridia;Clostridiales;Lachnospiraceae_[XIV];Lachnospiraceae_[G-2]	0	0	0	0	0	0	0	0	0	11	0	7	0	0	0	0	0	0	0	0	0	0	1	0	0	1	0	2	0	3	0	0	0	0	0	0	0	1	16	0	0	0	0	16	1	0	0	0
Otu250	Bacteria;Bacteroidetes;Bacteroidia;Bacteroidales;Bacteroidaceae;Bacteroides;heparinolyticus;	0	0	0	0	0	2	0	0	0	0	3	0	0	0	19	0	0	0	0	0	0	0	0	0	0	0	0	0	3	0	0	0	10	0	0	0	0	0	0	0	0	0	0	0	0	0	0	0
Otu251	Bacteria;Firmicutes;Clostridia;Clostridiales;Lachnospiraceae_[XIV];Stomatobaculum	0	0	0	0	0	12	6	3	0	5	0	2	2	10	7	0	0	0	0	0	0	0	0	1	1	3	0	0	0	0	0	6	2	0	0	0	0	0	3	0	0	0	0	0	2	0	0	0
Otu252	Bacteria;Synergistetes;Synergistia;Synergistales;Dethiosulfovibrionaceae;Pyramidobacter;piscolens;	0	0	0	0	0	0	0	4	0	5	9	0	0	0	0	0	0	0	0	0	7	0	0	0	1	29	16	3	3	0	0	0	0	0	0	0	0	0	0	0	0	0	0	0	0	0	0	0
Otu253	Bacteria;Fusobacteria;Fusobacteriia;Fusobacteriales;Fusobacteriaceae;Fusobacterium;periodonticum;	679	1065	38	2256	525	1146	523	331	460	589	134	1039	623	378	481	1320	1060	547	880	936	187	2806	124	192	197	263	127	158	183	930	129	505	334	516	839	439	768	380	1373	583	184	297	323	118	812	12	288	508
Otu254	Bacteria;Gracilibacteria_(GN02);GN02_[C-1];GN02_[O-1];GN02_[F-1];GN02_[G-1]	0	0	0	0	0	0	0	0	0	0	0	12	0	0	0	0	0	0	0	0	0	0	0	0	0	0	0	0	0	10	0	0	0	0	0	0	0	0	12	0	0	0	0	0	12	0	0	0
Otu255	Bacteria;Firmicutes;Negativicutes;Selenomonadales;Veillonellaceae;Veillonella;sp._oral_taxon_780;	0	0	0	0	0	0	0	0	0	0	0	0	0	0	0	0	0	0	15	2	0	0	3	0	0	0	0	24	3	1	0	2	0	0	0	0	0	0	0	0	0	0	0	0	0	0	0	0
Otu256	Bacteria;Firmicutes;Clostridia;Clostridiales;Peptostreptococcaceae_[XI];Peptostreptococcaceae_[XI][G-1]	0	14	0	0	0	0	1	1	0	0	6	1	0	2	0	0	0	0	1	13	0	0	0	0	0	1	0	0	6	0	0	0	0	0	0	0	9	0	6	0	0	0	5	0	0	0	0	0
Otu257	Bacteria;Firmicutes;Bacilli;Lactobacillales;Lactobacillaceae;Lactobacillus;ultunensis;	0	1	0	0	0	0	0	3	0	0	0	0	0	0	0	0	0	0	10	3	0	0	1	23	0	12	0	0	0	0	0	0	0	0	0	0	0	0	0	0	0	0	0	0	0	0	0	0
Otu258	Bacteria;Proteobacteria;Betaproteobacteria;Neisseriales;Neisseriaceae;Neisseria	0	1	0	16	8	0	7	0	0	0	8	8	0	0	0	226	0	44	2	3	0	6	4	23	23	0	0	0	20	24	11	14	101	134	2	34	0	0	5	8	0	64	0	0	14	3	2	14
Otu259	Bacteria;Bacteroidetes;Flavobacteriia;Flavobacteriales;Flavobacteriaceae;Capnocytophaga;granulosa;	0	0	0	0	2	12	3	1	0	10	3	3	0	5	9	0	8	0	0	0	0	0	3	9	6	6	0	1	2	8	0	2	11	0	8	0	0	2	6	1	1	0	0	0	4	0	1	0
Otu260	Bacteria;Proteobacteria;Betaproteobacteria;Neisseriales;Neisseriaceae	0	0	0	21	0	0	0	0	0	0	0	0	0	0	0	0	0	0	0	0	0	10	0	0	0	0	0	0	0	1	0	0	0	0	0	0	0	0	0	0	0	0	0	0	3	0	0	0
Otu261	Bacteria;Proteobacteria;Gammaproteobacteria;Pseudomonadales;Moraxellaceae;Moraxella;osloensis;	0	0	0	0	0	0	0	0	0	0	0	0	0	0	0	0	0	0	0	0	0	0	0	0	0	0	0	0	0	0	0	0	0	0	0	0	0	0	0	0	0	1	0	0	0	0	0	15
Otu262	Bacteria;Proteobacteria;Epsilonproteobacteria;Campylobacterales;Helicobacteraceae;Helicobacter;pylori;	0	0	0	0	0	0	0	0	0	0	0	9	0	0	0	0	0	0	0	0	0	0	0	0	0	0	0	0	0	3	0	0	0	0	0	0	0	0	10	0	0	0	0	0	2	0	0	0
Otu263	Bacteria;Bacteroidetes;Bacteroidia;Bacteroidales;Prevotellaceae;Prevotella;intermedia;	0	13	14	0	0	0	0	0	0	0	0	0	0	0	0	0	0	0	0	10	6	0	0	0	0	14	0	0	0	0	0	0	0	0	0	0	3	0	0	0	0	0	12	0	0	0	0	0
Otu264	Bacteria;Firmicutes;Bacilli;Lactobacillales;Streptococcaceae;Streptococcus	0	0	0	0	0	0	0	0	0	0	0	0	0	0	0	0	0	11	0	0	0	0	0	0	1	0	0	0	0	0	0	0	0	0	0	0	0	0	0	0	1	0	0	0	0	0	0	0
Otu265	Bacteria;Firmicutes;Clostridia;Clostridiales;Peptostreptococcaceae_[XI];Mogibacterium	0	1	1	0	1	1	0	6	0	1	1	0	0	1	5	3	1	0	5	2	10	0	1	3	2	15	2	3	6	1	3	12	14	1	7	0	0	0	0	4	0	0	2	3	1	1	1	0
Otu266	Unassigned	0	0	0	0	0	0	0	0	0	0	0	2	0	0	0	0	0	0	0	0	0	0	0	0	0	0	0	0	0	1	0	0	0	0	0	0	0	0	10	0	0	0	0	0	1	0	0	0
Otu267	Bacteria;Firmicutes;Negativicutes;Selenomonadales;Veillonellaceae;Selenomonas	0	0	0	0	4	0	2	3	0	1	4	2	0	13	9	0	0	0	2	1	0	1	1	1	1	0	0	1	3	1	0	3	4	0	0	0	0	0	19	0	0	0	1	0	2	0	0	0
Otu268	Bacteria;Bacteroidetes;Bacteroidetes_[C-1];Bacteroidetes_[O-1];Bacteroidetes_[F-1];Bacteroidetes_[G-3]	0	0	0	0	0	0	0	7	0	0	0	8	0	0	0	0	0	0	0	0	0	0	0	0	0	5	0	0	0	3	0	0	0	0	0	0	0	0	3	0	0	0	0	0	4	0	0	0
Otu269	Bacteria;Firmicutes;Clostridia;Clostridiales;Lachnospiraceae_[XIV];Lachnospiraceae_[G-7]	1	1	8	1	4	1	1	2	0	3	2	0	3	0	0	0	0	0	3	4	1	0	2	1	0	2	0	3	0	0	1	0	3	0	0	0	1	1	0	0	0	0	2	1	0	0	0	0
Otu270	Bacteria;Actinobacteria;Coriobacteriia;Coriobacteriales;Atopobiaceae;Olsenella	0	5	1	5	4	3	6	14	4	5	0	0	0	1	4	0	0	1	2	7	1	0	0	0	0	4	1	0	0	0	0	0	1	1	0	0	0	0	1	0	4	6	2	1	0	0	0	5
Otu271	Bacteria;Firmicutes;Bacilli;Lactobacillales;Streptococcaceae;Streptococcus	0	0	0	0	0	4	0	2	0	0	0	0	0	0	0	0	0	0	0	0	0	0	0	12	0	1	0	0	0	0	0	6	0	0	0	0	0	0	0	0	0	0	0	0	0	0	0	0
Otu272	Bacteria;Firmicutes;Negativicutes;Selenomonadales;Veillonellaceae;Selenomonas	0	2	0	0	0	6	0	4	0	0	1	1	0	1	0	0	0	0	0	5	0	0	0	0	0	5	0	0	1	0	0	0	0	0	0	0	1	0	3	0	0	0	1	0	0	0	0	0
Otu273	Bacteria;Firmicutes;Bacilli;Lactobacillales;Lactobacillaceae;Lactobacillus	0	0	0	0	0	0	0	0	0	0	0	0	0	0	0	0	0	0	0	0	0	0	0	0	0	0	0	0	0	0	0	0	0	0	0	0	0	0	0	0	0	0	0	0	5	0	0	7
Otu274	Bacteria;Firmicutes;Bacilli;Lactobacillales;Enterococcaceae;Enterococcus	0	0	0	0	0	0	0	0	0	0	0	0	0	0	0	0	0	0	0	0	0	0	0	0	0	0	0	0	0	0	0	0	0	0	0	0	0	0	0	0	0	1	0	0	0	0	0	11
Otu275	Bacteria;Bacteroidetes;Bacteroidia;Bacteroidales;Prevotellaceae;Prevotella;sp._oral_taxon_475;	0	0	0	0	0	0	0	0	0	0	0	8	0	0	0	0	0	0	0	0	0	0	0	0	0	0	0	0	1	7	0	0	0	0	0	0	0	0	0	0	0	0	0	0	2	0	0	0
Otu276	Bacteria;Firmicutes;Negativicutes;Selenomonadales;Veillonellaceae;Selenomonas	0	0	0	0	0	0	0	0	0	0	0	0	0	0	0	0	0	0	0	0	0	0	11	0	0	0	0	0	0	0	0	0	0	0	0	0	0	0	0	0	0	0	0	1	0	0	0	0
Otu277	Bacteria;Firmicutes;Negativicutes;Selenomonadales;Veillonellaceae;Selenomonas	0	0	10	0	2	1	75	0	0	0	0	0	0	0	0	0	0	0	0	0	0	0	9	0	15	0	0	2	4	0	0	0	0	0	0	0	0	56	0	0	0	0	0	0	0	0	0	0
Otu278	Bacteria;Actinobacteria;Actinobacteria;Bifidobacteriales;Bifidobacteriaceae;Alloscardovia;omnicolens;	0	0	0	0	0	0	0	0	0	0	0	0	0	0	0	0	0	0	1	0	6	1	2	0	0	0	0	0	0	0	0	0	0	0	0	0	0	0	0	0	0	0	0	1	0	2	0	0
Otu279	Bacteria;Bacteroidetes;Bacteroidetes_[C-1];Bacteroidetes_[O-1];Bacteroidetes_[F-1];Bacteroidetes_[G-5]	0	0	0	0	0	16	1	2	0	0	6	194	0	6	0	0	0	0	0	0	0	0	0	6	1	8	0	1	13	43	0	1	0	0	0	0	0	0	226	0	0	0	0	0	54	0	0	0
Otu280	Bacteria;Bacteroidetes;Bacteroidia;Bacteroidales;Prevotellaceae;Prevotella;denticola;	14	122	0	42	104	99	0	109	9	79	0	42	22	3	145	0	1	1	15	18	0	0	1	21	0	17	23	27	0	1	1	0	4	1	2	0	155	141	23	35	324	0	9	19	4	0	13	0
Otu281	Bacteria;Bacteroidetes;Bacteroidia;Bacteroidales;Bacteroidaceae;Bacteroides;heparinolyticus;	0	0	0	0	0	0	0	1	0	0	0	0	0	9	0	0	0	0	0	0	0	0	0	0	0	0	0	0	0	1	0	2	0	0	0	0	0	0	0	0	0	0	0	0	0	0	0	0
Otu282	Bacteria;Actinobacteria;Actinobacteria;Bifidobacteriales;Bifidobacteriaceae;Scardovia	0	0	0	0	0	3	0	6	0	0	0	0	0	0	0	0	0	0	0	2	0	0	0	1	0	0	0	0	0	0	0	0	0	0	0	4	0	0	0	0	0	0	1	0	0	0	0	4
Otu283	Bacteria;Bacteroidetes;Flavobacteriia;Flavobacteriales;Flavobacteriaceae;Bergeyella	0	0	0	0	0	0	0	0	0	0	0	0	0	0	0	0	0	0	0	0	0	8	0	0	0	0	0	0	0	1	0	0	0	0	0	0	0	0	0	0	0	0	0	0	0	0	0	0
Otu284	Bacteria;Synergistetes;Synergistia;Synergistales;Dethiosulfovibrionaceae;Pyramidobacter;piscolens;	0	0	0	0	0	0	0	0	0	0	0	0	0	0	0	0	0	0	7	0	0	0	0	0	0	0	0	0	0	0	0	3	0	0	0	0	0	0	0	0	0	0	0	0	0	0	0	0
Otu285	Bacteria;Bacteroidetes;Bacteroidia;Bacteroidales;Prevotellaceae;Prevotella	0	0	3	0	0	0	0	0	0	0	0	0	0	0	0	0	0	0	0	0	6	0	0	0	0	0	0	0	0	0	0	0	0	0	0	0	0	0	0	0	0	0	0	0	0	0	0	0
Otu286	Bacteria;Firmicutes;Clostridia;Clostridiales;Peptostreptococcaceae_[XI];Peptostreptococcaceae_[XI][G-7]	0	0	0	0	0	0	0	0	0	0	0	0	0	0	0	0	0	0	0	0	0	0	0	0	0	0	0	0	0	2	0	0	0	0	0	0	0	0	0	0	0	0	0	0	5	0	0	0
Otu287	Bacteria;Bacteroidetes;Bacteroidia;Bacteroidales;Prevotellaceae;Prevotella;oris;	144	59	0	132	119	223	1	122	28	25	29	18	22	9	103	13	1	0	41	12	0	1	1	7	1	46	9	11	5	0	0	0	16	17	5	0	101	52	19	123	123	0	5	6	4	0	3	0
Otu288	Bacteria;Actinobacteria;Actinobacteria;Propionibacteriales;Propionibacteriaceae;Propionibacterium;acidifaciens;	0	1	0	0	0	1	0	16	3	0	0	2	0	0	0	0	0	0	1	0	0	0	0	1	0	3	0	0	0	0	0	0	0	0	0	0	0	0	2	0	0	3	0	0	0	0	0	1
Otu289	Bacteria;Proteobacteria;Betaproteobacteria;Neisseriales;Neisseriaceae;Neisseria	0	0	0	0	0	0	1	0	0	0	0	0	0	0	0	0	0	0	0	0	0	9	0	0	0	0	0	0	0	19	0	0	0	4	2	1	0	0	0	0	0	0	0	0	13	24	0	1
Otu290	Bacteria;Bacteroidetes;Bacteroidia;Bacteroidales;Porphyromonadaceae;Tannerella	4	5	0	0	3	1	2	0	0	6	0	1	0	0	0	126	0	0	2	3	0	0	1	0	1	0	0	1	0	0	0	0	1	22	0	0	33	2	1	0	0	0	1	0	0	0	0	0
Otu291	Bacteria;Bacteroidetes;Bacteroidia;Bacteroidales;Prevotellaceae;Prevotella;nigrescens;	6	61	0	28	61	14	0	8	4	9	0	3	3	2	31	3	0	0	5	7	0	0	0	0	0	5	1	0	0	0	0	0	0	1	1	0	18	40	5	8	80	0	0	0	0	0	0	0
Otu292	Bacteria;Bacteroidetes;Bacteroidia;Bacteroidales;Prevotellaceae;Prevotella;denticola;	3	87	0	25	194	22	4	48	20	32	0	17	11	7	31	2	0	0	7	8	0	0	0	1	1	8	4	0	2	6	1	0	2	0	0	0	26	103	13	11	219	0	1	4	2	0	0	0
Otu293	Bacteria;Bacteroidetes;Bacteroidia;Bacteroidales;Prevotellaceae;Prevotella	0	0	0	0	0	0	0	0	0	0	0	0	0	0	5	0	0	0	0	0	0	0	0	0	0	0	0	0	0	0	0	0	0	0	0	0	0	0	0	0	0	0	0	0	0	0	0	0
Otu294	Unassigned	0	0	0	3	0	0	0	0	0	0	0	0	0	0	0	0	0	0	0	0	0	4	0	0	2	1	0	0	0	1	0	0	0	0	0	0	0	0	0	0	0	0	0	0	4	0	0	0
Otu295	Bacteria;Proteobacteria;Gammaproteobacteria;Pseudomonadales;Pseudomonadaceae;Pseudomonas	0	0	0	0	0	0	0	0	0	0	0	0	0	0	0	0	0	0	0	0	0	0	0	0	0	0	0	0	1	0	0	0	0	0	0	0	0	0	0	0	0	2	0	0	0	0	0	6
Otu296	Bacteria;Proteobacteria;Gammaproteobacteria;Cardiobacteriales;Cardiobacteriaceae;Cardiobacterium;hominis;	0	0	0	0	0	0	0	0	0	0	0	0	1	0	0	0	0	0	0	0	0	0	0	0	0	0	0	0	0	1	0	0	0	0	0	0	0	0	1	0	0	0	0	0	7	0	0	0
Otu297	Bacteria;Bacteroidetes;Bacteroidia;Bacteroidales;Prevotellaceae;Prevotella;intermedia;	0	0	0	0	0	0	4	0	0	0	0	0	0	92	0	0	0	0	0	0	0	0	0	0	9	2	0	0	0	0	0	14	0	0	0	0	0	0	0	0	0	0	0	0	0	0	0	0
Otu298	Bacteria;Proteobacteria;Betaproteobacteria;Neisseriales;Neisseriaceae;Neisseria	0	0	0	0	0	0	3	0	0	0	0	0	0	0	0	0	0	0	0	0	0	27	1	0	10	0	0	1	1	27	11	2	0	11	2	4	0	0	1	0	0	0	0	0	25	36	3	1
Otu299	Bacteria;Bacteroidetes;Bacteroidia;Bacteroidales;Prevotellaceae;Prevotella;sp._oral_taxon_313;	0	0	0	0	0	0	0	0	0	0	0	1	0	0	0	0	0	0	0	0	1	0	0	0	0	0	0	0	0	2	2	0	0	1	1	0	0	0	1	63	0	0	0	0	0	4	0	0
Otu300	Bacteria;Bacteroidetes;Bacteroidia;Bacteroidales;Prevotellaceae;Prevotella;multisaccharivorax;	0	0	0	0	0	0	0	1	0	0	0	0	0	0	0	0	0	0	0	0	0	0	0	0	0	11	0	0	0	0	0	0	0	0	0	0	0	0	0	0	0	0	0	0	1	0	0	0
Otu301	Bacteria;Bacteroidetes;Bacteroidia;Bacteroidales;Prevotellaceae;Prevotella;intermedia;	0	0	0	0	0	0	11	0	0	0	0	0	0	35	1	0	10	0	0	0	0	0	0	0	1	0	0	0	0	0	0	0	0	0	0	0	0	0	0	0	0	0	0	0	0	0	0	0
Otu302	Bacteria;Spirochaetes;Spirochaetia;Spirochaetales;Spirochaetaceae;Treponema;denticola;	0	9	0	1	0	0	46	39	5	7	8	42	0	2	3	0	0	0	0	10	1	1	0	0	31	43	1	8	7	7	0	3	8	0	2	0	26	0	55	0	2	0	5	0	10	0	1	0
Otu303	Bacteria;Actinobacteria;Actinobacteria;Actinomycetales;Actinomycetaceae;Actinomyces;	0	4	2	0	0	0	3	1	0	1	0	1	0	0	0	5	1	0	0	6	2	0	1	1	0	0	0	1	0	0	0	0	0	0	0	0	0	1	0	1	1	0	2	0	0	0	0	0
Otu304	Unassigned	0	0	0	0	0	0	0	0	0	0	0	0	0	0	0	0	0	0	0	0	0	0	0	0	0	0	0	0	0	0	0	0	0	0	1	0	0	0	0	0	0	0	0	0	0	0	0	0
Otu305	Bacteria;Actinobacteria;Actinobacteria;Actinomycetales;Actinomycetaceae;Actinomyces;	0	0	0	0	0	0	2	0	0	0	1	0	0	0	0	3	0	0	0	0	0	0	0	0	0	0	0	0	1	0	0	0	0	0	0	0	0	0	0	0	0	0	0	0	0	0	0	0
Otu306	Bacteria;Proteobacteria;Epsilonproteobacteria;Campylobacterales;Campylobacteraceae;Campylobacter	0	0	0	0	0	0	0	0	0	0	0	0	0	0	0	0	0	0	0	0	0	0	0	4	0	0	0	0	0	0	0	0	0	0	0	0	0	0	0	0	0	0	0	0	0	0	0	0
Otu307	Bacteria;Bacteroidetes;Bacteroidia;Bacteroidales;Prevotellaceae;Prevotella	0	0	0	1	0	3	0	1	4	1	0	2	0	0	2	0	0	0	0	2	0	0	2	0	0	0	13	4	0	2	5	5	3	7	4	0	0	1	3	50	0	0	2	5	1	3	0	0
Otu308	Bacteria;Firmicutes;Clostridia;Clostridiales;Peptostreptococcaceae_[XI];Peptostreptococcaceae_[XI][G-3]	0	0	0	2	0	0	0	0	0	0	0	0	0	1	5	0	0	0	0	0	0	0	0	1	0	0	0	0	2	0	0	1	0	0	0	0	0	0	0	0	0	0	0	0	0	0	0	0
Otu309	Bacteria;Firmicutes;Clostridia;Clostridiales;Peptostreptococcaceae_[XI];Peptostreptococcaceae_[XI][G-5]	0	0	0	0	0	0	0	2	0	0	0	0	0	0	0	0	0	0	0	0	0	0	0	0	3	6	0	0	0	0	0	0	0	0	0	0	0	0	0	0	0	0	0	0	0	0	0	0
Otu310	Bacteria;Actinobacteria;Actinobacteria;Actinomycetales;Actinomycetaceae;Actinomyces;	4	2	24	2	0	2	1	1	17	2	1	2	1	3	0	2	3	0	12	13	43	4	37	61	6	13	16	36	5	8	8	37	5	5	27	0	0	7	0	2	0	0	54	23	5	2	11	0
Otu311	Bacteria;Bacteroidetes;Flavobacteriia;Flavobacteriales;Flavobacteriaceae;Capnocytophaga;granulosa;	0	0	0	2	3	0	6	0	0	0	0	3	3	1	0	0	9	30	0	0	0	0	0	0	1	0	0	0	1	0	0	0	0	0	1	4	0	1	3	0	6	9	0	0	0	0	0	2
Otu312	Bacteria;Bacteroidetes;Bacteroidia;Bacteroidales;Prevotellaceae;Prevotella;oralis;	0	0	0	0	0	0	3	0	0	0	0	2	0	0	0	0	0	0	0	0	0	0	0	0	3	0	0	0	0	0	0	1	0	0	0	0	0	0	0	0	0	0	0	0	3	0	0	0
Otu313	Bacteria;Fusobacteria;Fusobacteriia;Fusobacteriales;Leptotrichiaceae;Leptotrichia	0	0	0	0	0	1	0	0	0	8	0	0	0	0	0	0	0	0	0	0	0	1	300	111	0	0	0	6	0	1	0	6	0	0	0	0	0	0	1	0	0	0	0	234	1	0	0	0
Otu314	Bacteria;Firmicutes;Negativicutes;Selenomonadales;Veillonellaceae;Selenomonas	0	0	0	0	1	37	11	0	4	21	0	7	2	0	0	0	17	0	0	0	0	0	1	39	21	0	0	9	0	1	0	1	0	0	2	0	0	17	40	56	3	0	0	3	3	0	3	0
Otu315	Bacteria;Bacteroidetes;Bacteroidia;Bacteroidales;Prevotellaceae;Prevotella	0	0	0	0	0	1	0	0	6	0	0	0	0	0	0	0	0	0	0	0	9	0	1	0	0	0	32	2	0	0	6	0	1	3	0	0	0	0	0	47	0	0	0	1	0	0	0	0
Otu316	Bacteria;Bacteroidetes;Bacteroidia;Bacteroidales;Prevotellaceae;Alloprevotella;sp._oral_taxon_473;	0	0	0	0	0	0	0	0	0	0	0	0	0	0	0	0	0	0	0	0	0	13	0	0	0	0	0	0	0	0	0	0	0	0	0	0	0	0	0	0	0	0	0	0	0	0	0	0
Otu317	Unassigned	0	0	0	0	0	0	0	0	0	0	0	0	0	0	0	0	0	0	0	0	0	0	0	1	0	0	0	0	0	0	0	0	0	0	0	0	0	0	0	0	0	2	0	0	0	0	0	5
Otu318	Bacteria;Bacteroidetes;Bacteroidia;Bacteroidales;Prevotellaceae;Prevotella;denticola;	2	22	0	4	6	10	0	16	2	6	0	4	6	0	23	0	0	0	0	2	0	0	0	0	0	5	0	0	0	0	0	0	2	0	0	0	27	18	2	2	225	0	0	0	0	0	0	0
Otu319	Unassigned	0	0	0	0	0	0	0	0	0	0	0	0	0	0	0	0	0	0	0	0	0	0	0	0	0	5	0	0	0	0	0	0	0	0	0	0	0	0	0	0	0	0	0	0	0	0	0	0
Otu320	Bacteria;Fusobacteria;Fusobacteriia;Fusobacteriales;Leptotrichiaceae;Leptotrichia	0	0	0	0	3	0	9	38	0	8	0	35	0	208	57	0	3	0	0	1	0	0	2	1	49	159	0	7	1	15	0	126	147	0	42	0	1	0	79	0	129	0	0	0	14	0	135	0
Otu321	Bacteria;Firmicutes;Clostridia;Clostridiales;Lachnospiraceae_[XIV];Oribacterium;sp._oral_taxon_078;	0	0	0	0	0	0	0	0	0	0	0	0	36	0	0	0	0	0	0	0	1	0	0	0	0	0	0	0	0	0	4	0	0	0	0	0	0	0	0	1	0	0	0	0	0	0	0	0
Otu322	Bacteria;Spirochaetes;Spirochaetia;Spirochaetales;Spirochaetaceae;Treponema	0	0	0	0	0	0	0	0	0	0	0	4	0	3	0	0	1	0	0	0	0	0	0	0	0	0	0	0	3	2	0	2	0	0	1	0	0	1	1	0	0	0	0	0	3	0	0	0
Otu323	Bacteria;Spirochaetes;Spirochaetia;Spirochaetales;Spirochaetaceae;Treponema;sp._oral_taxon_237;	0	0	0	0	0	2	97	14	0	0	14	95	0	26	0	0	0	0	0	0	0	0	3	0	49	59	0	1	3	47	0	7	0	0	2	0	0	35	124	0	0	0	0	5	41	0	0	0
Otu324	Bacteria;Firmicutes;Negativicutes;Selenomonadales;Veillonellaceae;Veillonella;parvula;	70	8	0	2	2	5	1	9	10	4	5	14	3	3	3	13	22	0	28	4	0	0	0	2	0	1	0	3	4	0	0	1	3	5	4	0	2	8	2	0	41	0	1	9	1	0	5	0
Otu325	Bacteria;Firmicutes;Bacilli;Lactobacillales;Lactobacillaceae;Lactobacillus	0	0	0	0	0	0	0	0	1	0	0	0	0	0	0	0	0	0	0	0	0	0	0	0	0	0	0	0	0	0	0	0	0	0	0	0	0	0	0	0	0	0	0	0	0	0	0	4
Otu327	Bacteria;Bacteroidetes;Bacteroidia;Bacteroidales;Prevotellaceae;Prevotella;intermedia;	0	0	0	0	0	0	0	0	0	0	1	0	0	33	0	0	0	0	0	0	0	0	0	0	0	1	0	0	0	0	0	3	0	0	0	0	0	0	0	0	0	0	0	0	0	0	0	0
Otu328	Bacteria;Firmicutes;Bacilli;Lactobacillales;Lactobacillaceae;Lactobacillus	0	0	0	0	0	0	0	0	0	0	0	0	0	0	0	0	0	0	0	0	0	0	0	0	0	0	0	0	0	0	0	0	0	0	0	0	0	0	0	0	0	0	0	0	0	0	0	4
Otu329	Bacteria;Actinobacteria;Actinobacteria;Actinomycetales;Actinomycetaceae;Actinomyces;	0	0	0	0	0	2	0	0	0	0	0	0	0	0	0	0	0	0	0	0	0	0	0	0	0	0	0	0	0	0	0	0	0	0	0	0	0	0	0	0	0	0	0	0	0	0	0	0
Otu330	Bacteria;Firmicutes;Negativicutes;Selenomonadales;Veillonellaceae;Selenomonas;sputigena;	45	124	37	48	138	424	68	223	32	234	177	285	104	284	860	8	54	2	57	53	14	2	30	25	24	112	44	163	123	17	16	47	310	0	31	0	216	156	258	261	395	0	19	47	22	5	22	0
Otu331	Bacteria;Bacteroidetes;Bacteroidia;Bacteroidales;Prevotellaceae;Prevotella;oris;	35	14	0	47	23	18	2	15	9	1	1	8	6	1	5	0	1	0	11	3	0	2	1	1	1	7	7	5	0	0	2	2	3	1	2	0	35	9	1	50	11	0	1	1	2	0	2	0
Otu332	Bacteria;Proteobacteria;Epsilonproteobacteria;Campylobacterales;Campylobacteraceae;Campylobacter;rectus;	0	0	0	1	0	2	1	6	4	8	0	0	2	0	0	0	0	0	0	0	1	0	0	0	2	3	0	3	0	0	0	0	0	0	0	0	0	0	0	2	0	2	0	0	0	0	0	0
Otu333	Bacteria;Firmicutes;Negativicutes;Selenomonadales;Veillonellaceae;Veillonella	5	14	0	0	0	0	0	0	0	0	0	0	0	0	0	0	0	0	15	14	0	0	0	0	0	0	0	0	0	0	0	0	0	0	0	0	2	0	0	0	0	0	7	0	0	0	0	0
Otu334	Bacteria;Firmicutes;Negativicutes;Selenomonadales;Veillonellaceae;Dialister	0	3	0	0	0	0	0	0	0	0	0	0	0	0	0	0	0	0	0	3	0	0	0	0	0	0	0	0	0	0	0	0	1	0	0	0	0	0	0	0	0	0	0	0	0	0	0	0
Otu335	Bacteria;Firmicutes;Negativicutes;Selenomonadales;Veillonellaceae;Veillonellaceae_[G-1]	0	0	0	0	0	0	0	0	0	1	1	0	0	0	1	33	0	0	0	0	0	0	0	0	0	0	0	0	0	0	0	0	0	2	0	0	0	2	1	0	1	0	0	0	0	0	0	0
Otu336	Bacteria;Spirochaetes;Spirochaetia;Spirochaetales;Spirochaetaceae;Treponema;sp._oral_taxon_237;	0	0	0	0	0	0	2	1	0	0	1	11	0	1	0	0	0	0	0	0	0	0	0	0	0	0	0	0	0	1	0	0	0	0	0	0	0	0	6	0	0	0	0	0	1	0	0	0
Otu337	Unassigned	0	0	0	0	0	0	0	0	0	0	0	0	0	0	0	0	0	0	0	0	0	0	0	0	0	0	0	0	0	0	0	0	1	0	0	0	0	0	2	0	0	0	0	0	0	0	0	0
Otu338	Bacteria;Firmicutes;Negativicutes;Selenomonadales;Veillonellaceae;Mitsuokella;sp._oral_taxon_131;	0	0	0	0	0	0	0	10	0	0	0	0	0	0	0	0	0	0	0	0	0	0	0	0	0	1	0	0	0	0	0	0	0	0	0	0	0	0	0	0	0	0	0	0	0	0	0	0
Otu339	Bacteria;Firmicutes;Bacilli;Lactobacillales;Lactobacillaceae;Lactobacillus	0	0	0	0	0	0	0	0	0	0	0	0	0	0	0	0	0	0	0	0	0	0	0	0	0	0	0	0	0	0	0	0	2	0	0	0	0	0	0	0	0	0	0	0	0	0	0	2
Otu340	Unassigned	0	0	0	0	0	0	0	0	0	0	0	0	0	0	0	0	0	0	0	0	0	0	0	2	0	0	0	0	0	0	0	0	0	0	1	0	0	0	0	0	0	0	0	0	0	0	0	0
Otu341	Bacteria;Bacteroidetes;Bacteroidia;Bacteroidales;Prevotellaceae;Prevotella;sp._oral_taxon_313;	0	0	0	0	0	0	0	0	0	0	0	0	0	0	0	0	0	0	0	1	0	0	8	0	0	0	10	2	0	0	1	1	0	0	0	0	0	0	0	0	0	0	3	12	0	17	1	0
Otu342	Bacteria;Bacteroidetes;Bacteroidetes_[C-1];Bacteroidetes_[O-1];Bacteroidetes_[F-1];Bacteroidetes_[G-5]	0	0	0	0	0	11	0	0	0	0	0	1	0	0	0	0	0	0	0	0	0	0	0	2	0	0	0	0	0	0	0	0	0	0	0	0	0	0	10	0	0	0	0	0	1	0	0	0
Otu343	Bacteria;Firmicutes;Negativicutes;Selenomonadales;Veillonellaceae;Veillonellaceae_[G-1];sp._oral_taxon_150;	0	0	0	0	0	0	0	0	0	0	0	0	1	0	0	0	0	0	0	0	0	0	0	0	0	0	0	0	0	0	0	0	0	0	0	0	0	0	0	0	0	0	0	0	0	0	0	0
Otu344	Bacteria;Firmicutes;Bacilli;Lactobacillales;Carnobacteriaceae;Granulicatella;elegans;	0	0	0	0	0	0	0	0	0	0	0	0	0	0	0	0	0	7	10	0	0	0	1	0	0	0	13	161	0	34	0	1	0	0	5	71	0	0	0	0	0	0	0	0	56	0	3	26
Otu345	Bacteria;Bacteroidetes;Bacteroidia;Bacteroidales;Prevotellaceae;Prevotella;veroralis;	0	1	0	1	2	1	0	0	0	2	0	0	0	0	1	0	0	0	0	5	0	0	1	1	0	0	0	0	0	0	0	0	0	2	0	0	24	0	1	0	0	0	4	0	0	0	0	0
Otu346	Bacteria;Bacteroidetes;Bacteroidia;Bacteroidales;Prevotellaceae;Prevotella	0	0	0	0	0	0	0	0	2	0	0	0	0	0	0	0	0	0	0	2	7	4	5	1	0	1	28	5	0	0	4	4	0	0	4	0	1	0	0	0	0	0	4	7	8	0	6	0
Otu348	Unassigned	0	0	0	0	0	0	0	0	0	0	0	0	0	0	0	0	0	0	0	0	0	0	0	0	0	0	0	0	0	0	0	0	0	0	0	0	0	0	0	0	0	0	0	0	2	0	0	0
Otu349	Bacteria;Bacteroidetes;Bacteroidia;Bacteroidales;Prevotellaceae;Alloprevotella	1	0	0	0	1	1	0	0	5	0	0	0	0	0	0	0	0	0	1	5	4	1	3	0	0	0	19	2	0	0	3	2	0	0	1	0	0	0	0	0	0	0	3	1	2	0	1	0
Otu350	Bacteria;Fusobacteria;Fusobacteriia;Fusobacteriales;Leptotrichiaceae;Leptotrichia	0	0	0	0	0	0	0	0	0	0	0	0	0	0	0	0	0	0	0	0	0	0	0	0	0	0	0	2	0	0	0	0	0	0	0	0	0	0	0	0	0	0	0	0	0	0	0	0
Otu351	Bacteria;Bacteroidetes;Bacteroidia;Bacteroidales;Prevotellaceae;Prevotella;sp._oral_taxon_526;	0	0	0	0	0	1	0	0	0	2	1	0	0	0	4	0	0	0	0	0	0	0	0	0	0	0	0	1	0	0	0	0	0	0	0	0	0	0	2	0	0	0	0	0	0	0	0	0
Otu352	Bacteria;Firmicutes;Negativicutes;Selenomonadales;Veillonellaceae;Selenomonas	0	0	0	0	2	0	0	0	0	2	0	1	0	0	2	0	0	0	0	0	0	0	0	0	0	0	0	0	0	0	0	0	0	0	0	0	0	1	1	0	0	0	0	0	0	0	0	0
Otu353	Bacteria;Actinobacteria;Actinobacteria;Bifidobacteriales;Bifidobacteriaceae;Scardovia	0	0	0	0	0	0	0	2	0	0	0	0	0	0	0	0	0	0	0	0	0	0	0	0	0	1	0	0	0	0	0	0	0	0	0	4	0	0	0	0	0	0	0	0	0	0	0	2
Otu354	Bacteria;Firmicutes;Negativicutes;Selenomonadales;Veillonellaceae;Selenomonas	5	14	0	0	14	4	14	3	0	1	21	13	2	0	4	58	4	0	3	12	1	1	7	0	0	1	0	2	13	0	2	0	1	14	0	0	3	63	28	24	22	0	1	5	1	0	0	0
Otu355	Bacteria;Bacteroidetes;Bacteroidia;Bacteroidales;Prevotellaceae;Alloprevotella	1	4	0	11	1	4	0	0	14	0	0	1	0	0	0	0	0	0	8	28	65	129	21	8	3	2	67	16	0	7	16	10	0	3	13	0	1	0	9	0	1	0	16	13	91	0	29	0
Otu356	Bacteria;Bacteroidetes;Bacteroidia;Bacteroidales;Prevotellaceae;Prevotella	1	20	1	2	12	2	0	7	15	1	2	1	0	3	0	0	0	0	0	6	0	0	2	4	0	3	5	2	0	1	1	1	2	0	1	0	2	11	2	3	77	0	0	8	1	0	4	0
Otu357	Bacteria;Firmicutes;Negativicutes;Selenomonadales;Veillonellaceae;Selenomonas	72	53	0	134	292	90	90	11	0	68	59	121	103	67	33	0	530	0	89	61	1	7	46	33	20	19	0	27	104	13	15	7	375	0	235	0	63	782	189	59	895	0	21	63	16	3	127	0
Otu358	Bacteria;Bacteroidetes;Bacteroidia;Bacteroidales;Prevotellaceae;Prevotella	0	0	0	0	0	0	0	0	0	0	0	0	0	0	0	0	0	0	0	0	0	0	0	0	2	0	0	0	0	0	0	0	0	0	0	0	0	0	0	0	0	0	0	0	0	0	0	0
Otu359	Unassigned	0	0	0	0	0	0	0	0	0	0	0	0	0	0	2	0	0	0	0	0	0	0	0	0	0	0	0	0	0	0	0	1	0	0	0	0	0	0	0	0	0	0	0	0	0	0	0	0
Otu360	Bacteria;Firmicutes;Negativicutes;Selenomonadales;Veillonellaceae;Veillonella;atypica;	0	0	0	0	0	0	0	0	0	0	0	0	0	0	0	0	3	0	2	11	0	16	11	1	1	0	0	5	0	0	0	1	4	3	2	0	0	0	0	2	1	0	42	1	0	1	1	0
Otu361	Bacteria;Firmicutes;Bacilli;Bacillales;Bacillaceae;Bacillus;clausii;	0	0	0	2	0	0	0	0	0	0	0	0	0	0	0	0	0	0	0	0	0	0	0	0	0	0	0	0	0	0	0	0	0	0	0	0	0	0	0	0	0	0	0	0	0	0	0	0
Otu362	Bacteria;Firmicutes;Negativicutes;Selenomonadales;Veillonellaceae;Dialister;invisus;	1	51	0	0	0	0	0	0	0	0	0	0	0	0	0	0	0	0	1	15	0	0	0	0	0	0	0	0	0	0	0	0	0	0	0	0	21	0	0	0	0	0	0	0	0	0	0	0
Otu363	Bacteria;Firmicutes;Negativicutes;Selenomonadales;Veillonellaceae;Dialister;pneumosintes;	0	0	0	0	0	0	0	3	0	0	0	0	0	0	0	0	0	0	0	0	0	0	0	0	0	7	0	0	0	0	0	0	0	0	0	0	0	0	0	0	0	0	0	1	0	0	0	0
Otu364	Bacteria;Saccharibacteria_(TM7);TM7_[C-1];TM7_[O-1];TM7_[F-1];TM7_[G-1]	0	5	0	0	1	6	9	2	0	2	0	10	5	1	2	0	1	0	11	14	0	4	4	6	3	2	2	15	1	6	0	2	2	1	10	0	5	3	5	0	6	0	30	9	1	0	5	0
Otu365	Bacteria;Firmicutes;Clostridia;Clostridiales;Peptococcaceae;Peptococcus;sp._oral_taxon_167;	0	1	0	0	0	0	0	0	0	0	0	0	0	0	0	0	0	0	0	4	0	0	0	0	0	0	0	0	0	0	0	0	0	0	0	0	0	0	0	0	0	0	1	0	0	0	0	0
Otu366	Bacteria;Proteobacteria;Epsilonproteobacteria;Campylobacterales;Campylobacteraceae;Campylobacter;rectus;	0	57	0	80	22	12	20	45	6	1	0	14	5	6	4	2	7	1	0	41	3	8	2	1	77	473	1	0	0	1	0	3	13	28	13	3	6	13	13	0	2	3	25	1	4	0	18	0
Otu367	Bacteria;Bacteroidetes;Flavobacteriia;Flavobacteriales;Flavobacteriaceae;Capnocytophaga;sputigena;	2	0	1	9	4	0	2	0	1	0	0	5	0	0	0	1	15	0	4	0	0	0	3	2	1	0	0	3	0	8	0	2	0	1	12	0	0	0	0	1	0	1	0	0	4	1	4	1
Otu368	Bacteria;Bacteroidetes;Bacteroidia;Bacteroidales;Prevotellaceae;Prevotella	0	0	0	0	0	0	0	0	0	0	0	0	0	0	0	0	0	0	0	0	0	0	1	0	0	0	0	3	1	0	0	1	0	0	0	0	0	0	0	0	0	0	0	16	1	0	0	0
Otu369	Bacteria;Spirochaetes;Spirochaetia;Spirochaetales;Spirochaetaceae;Treponema	19	11	0	33	151	16	9	3	3	32	3	11	34	7	7	42	1	66	9	5	8	2	9	0	1	6	0	5	2	1	4	1	4	8	3	30	12	91	17	0	4	84	0	9	2	0	0	65
Otu370	Bacteria;Actinobacteria;Actinobacteria;Actinomycetales;Actinomycetaceae;Actinobaculum;sp._oral_taxon_183;	4	0	68	0	0	0	0	0	0	0	0	1	0	0	0	0	0	0	1	0	0	0	0	0	3	0	0	0	0	0	0	0	0	0	0	1	0	0	0	0	0	0	0	1	0	0	0	1
Otu371	Bacteria;Bacteroidetes;Bacteroidia;Bacteroidales;Prevotellaceae;Prevotella;sp._oral_taxon_526;	0	0	0	0	0	1	0	0	0	3	0	2	0	0	6	0	0	0	0	0	0	0	0	0	0	0	0	1	0	0	0	0	0	0	0	0	0	0	2	0	0	0	0	0	0	0	0	0
Otu372	Bacteria;Spirochaetes;Spirochaetia;Spirochaetales;Spirochaetaceae;Treponema	0	0	0	0	0	0	0	0	0	0	0	0	0	0	0	0	0	0	0	0	0	0	0	0	0	0	0	0	0	2	0	0	0	0	0	0	0	0	2	0	0	0	0	0	3	0	0	0
Otu373	Unassigned	0	0	0	0	0	0	0	0	0	1	0	0	0	2	6	0	0	0	0	1	0	0	0	0	0	0	0	2	0	0	0	0	7	0	0	0	1	0	0	0	0	0	0	0	0	0	0	0
Otu374	Bacteria;Firmicutes;Negativicutes;Selenomonadales;Veillonellaceae;Veillonellaceae_[G-1];sp._oral_taxon_150;	0	3	0	0	0	0	0	0	0	0	0	0	0	0	0	0	0	0	0	0	0	0	0	0	0	0	0	0	0	0	0	0	0	0	0	0	2	0	0	0	0	0	0	0	0	0	0	0
Otu375	Bacteria;Proteobacteria;Alphaproteobacteria;Rhizobiales;Rhizobiaceae	0	0	0	0	0	0	0	0	0	0	0	0	0	0	0	0	0	0	0	0	0	0	0	0	0	0	0	0	0	0	0	0	2	0	0	0	0	0	0	0	0	1	0	0	0	0	0	0
Otu376	Bacteria;Proteobacteria;Gammaproteobacteria;Pasteurellales;Pasteurellaceae;Aggregatibacter	0	0	0	0	0	0	0	0	0	0	0	1	0	0	0	0	0	0	0	0	0	0	0	0	0	0	0	0	1	0	0	8	0	0	0	0	0	0	0	0	0	0	0	1	1	3	0	0
Otu378	Bacteria;Bacteroidetes;Bacteroidia;Bacteroidales;Prevotellaceae;Prevotella;oris;	0	0	0	0	0	0	2	16	0	0	0	0	0	42	0	0	0	0	0	0	0	0	0	0	5	42	0	0	0	0	0	10	0	0	0	0	0	0	0	0	0	0	0	0	0	0	0	0
Otu379	Bacteria;Firmicutes;Negativicutes;Selenomonadales;Veillonellaceae;Veillonellaceae_[G-1]	0	4	0	1	1	3	0	1	0	0	15	18	1	0	0	543	1	1	2	0	0	0	0	0	0	1	0	0	16	3	0	1	6	119	1	0	2	0	54	0	6	0	0	0	3	0	0	0
Otu380	Bacteria;Bacteroidetes;Bacteroidia;Bacteroidales;Porphyromonadaceae;Porphyromonas;endodontalis;	0	0	0	0	0	0	0	0	0	0	4	0	0	0	0	0	0	0	0	0	0	0	0	0	0	0	0	0	0	0	0	0	0	0	0	0	0	0	0	0	0	0	0	0	0	0	0	0
Otu381	Bacteria;Bacteroidetes;Bacteroidia;Bacteroidales;Porphyromonadaceae;Porphyromonas	117	1	0	30	5	2	57	0	0	4	12	159	157	136	0	1	12	0	141	3	0	3	2	19	24	6	0	1	0	130	68	99	37	15	7	0	1	16	10	0	0	0	0	14	64	0	8	0
Otu382	Bacteria;Bacteroidetes;Bacteroidia;Bacteroidales;Porphyromonadaceae;Porphyromonas;sp._oral_taxon_279;	0	0	0	0	0	0	0	0	0	0	0	0	0	0	0	0	0	0	0	0	0	0	0	0	0	0	0	3	0	0	0	0	0	0	0	0	0	0	0	0	0	0	0	0	0	0	0	0
Otu383	Bacteria;Spirochaetes;Spirochaetia;Spirochaetales;Spirochaetaceae;Treponema	45	0	0	199	0	57	19	138	0	38	2	49	0	27	0	0	0	3	44	0	0	1	0	16	1	114	0	21	5	11	0	1	0	0	7	0	0	4	21	0	0	0	0	1	11	0	2	0
Otu384	Unassigned	0	0	0	0	0	0	0	0	0	0	3	0	0	0	0	0	0	0	0	0	0	0	0	0	0	0	0	0	0	0	0	0	0	0	0	0	0	0	0	0	0	0	0	0	0	0	0	0
Otu385	Unassigned	0	0	0	0	0	0	4	0	0	0	0	0	0	1	0	0	0	0	0	0	0	0	0	0	1	0	0	0	0	0	0	0	0	0	0	0	0	0	0	0	0	0	0	0	0	0	0	0
Otu386	Bacteria;Firmicutes;Clostridia;Clostridiales;Peptoniphilaceae;Anaerococcus	0	0	0	0	0	0	0	0	0	0	0	0	0	0	0	0	0	0	0	0	0	0	0	0	0	0	0	0	0	0	0	0	0	0	0	0	0	0	0	0	0	0	0	0	0	0	0	2
Otu387	Bacteria;Bacteroidetes;Bacteroidia;Bacteroidales;Prevotellaceae;Prevotella;sp._oral_taxon_472;	0	0	0	0	0	0	1	0	0	0	0	0	1	0	0	0	1	0	0	0	0	0	0	0	0	0	0	0	0	0	1	0	0	0	1	0	0	0	0	12	0	0	0	0	0	3	0	0
Otu388	Bacteria;Proteobacteria;Gammaproteobacteria;Pseudomonadales;Moraxellaceae;Acinetobacter	0	0	0	0	0	0	0	0	0	0	0	0	0	0	0	0	0	1	0	0	0	0	0	1	0	0	0	0	0	0	0	0	0	0	0	0	0	0	0	0	0	0	0	0	0	0	1	6
Otu389	Bacteria;Spirochaetes;Spirochaetia;Spirochaetales;Spirochaetaceae;Treponema;socranskii;	1	7	0	4	2	9	4	5	2	3	4	2	7	14	1	6	1	0	0	9	0	0	0	1	1	3	0	5	5	0	2	3	1	2	0	0	22	5	7	0	0	0	0	0	0	0	0	0
Otu390	Bacteria;Bacteroidetes;Bacteroidia;Bacteroidales;Porphyromonadaceae;Porphyromonas;gingivalis;	0	0	0	0	0	0	0	0	0	0	4	0	2	1	0	0	0	0	0	0	0	0	0	0	0	0	0	0	0	0	0	0	0	0	0	0	0	0	0	0	0	0	0	0	0	0	0	0
